# Supplementary material for: Linear reinforcement learning in planning, grid fields, and cognitive control
Source: Nat Commun. 2021 Aug 16;12:4942. doi: 10.1038/s41467-021-25123-3 (PMC8368103; doi:10.1038/s41467-021-25123-3)
Supplement: Supplementary file 4 — Source Data [file 41467_2021_25123_MOESM4_ESM.xlsx]

## Sheet: Figure 1
Figure 1a
		Probability of choosing A	Expected reward	Control cost	Expected reward minus Control cost
		0.001	0.001	0.68524	-0.68424
		0.002	0.002	0.67872	-0.67672
		0.003	0.003	0.67272	-0.66972
		0.004	0.004	0.66707	-0.66307
		0.005	0.005	0.66167	-0.65667
		0.006	0.006	0.65647	-0.65047
		0.007	0.007	0.65144	-0.64444
		0.008	0.008	0.64655	-0.63855
		0.009	0.009	0.64179	-0.63279
		0.01	0.01	0.63715	-0.62715
		0.011	0.011	0.6326	-0.6216
		0.012	0.012	0.62815	-0.61615
		0.013	0.013	0.62378	-0.61078
		0.014	0.014	0.61948	-0.60548
		0.015	0.015	0.61526	-0.60026
		0.016	0.016	0.61111	-0.59511
		0.017	0.017	0.60703	-0.59003
		0.018	0.018	0.603	-0.585
		0.019	0.019	0.59903	-0.58003
		0.02	0.02	0.59511	-0.57511
		0.021	0.021	0.59124	-0.57024
		0.022	0.022	0.58742	-0.56542
		0.023	0.023	0.58365	-0.56065
		0.024	0.024	0.57992	-0.55592
		0.025	0.025	0.57624	-0.55124
		0.026	0.026	0.5726	-0.5466
		0.027	0.027	0.56899	-0.54199
		0.028	0.028	0.56543	-0.53743
		0.029	0.029	0.5619	-0.5329
		0.03	0.03	0.55841	-0.52841
		0.031	0.031	0.55495	-0.52395
		0.032	0.032	0.55152	-0.51952
		0.033	0.033	0.54813	-0.51513
		0.034	0.034	0.54476	-0.51076
		0.035	0.035	0.54143	-0.50643
		0.036	0.036	0.53813	-0.50213
		0.037	0.037	0.53486	-0.49786
		0.038	0.038	0.53161	-0.49361
		0.039	0.039	0.52839	-0.48939
		0.04	0.04	0.5252	-0.4852
		0.041	0.041	0.52204	-0.48104
		0.042	0.042	0.5189	-0.4769
		0.043	0.043	0.51578	-0.47278
		0.044	0.044	0.51269	-0.46869
		0.045	0.045	0.50963	-0.46463
		0.046	0.046	0.50658	-0.46058
		0.047	0.047	0.50356	-0.45656
		0.048	0.048	0.50056	-0.45256
		0.049	0.049	0.49759	-0.44859
		0.05	0.05	0.49463	-0.44463
		0.051	0.051	0.4917	-0.4407
		0.052	0.052	0.48878	-0.43678
		0.053	0.053	0.48589	-0.43289
		0.054	0.054	0.48302	-0.42902
		0.055	0.055	0.48016	-0.42516
		0.056	0.056	0.47733	-0.42133
		0.057	0.057	0.47452	-0.41752
		0.058	0.058	0.47172	-0.41372
		0.059	0.059	0.46894	-0.40994
		0.06	0.06	0.46618	-0.40618
		0.061	0.061	0.46344	-0.40244
		0.062	0.062	0.46071	-0.39871
		0.063	0.063	0.458	-0.395
		0.064	0.064	0.45531	-0.39131
		0.065	0.065	0.45264	-0.38764
		0.066	0.066	0.44998	-0.38398
		0.067	0.067	0.44734	-0.38034
		0.068	0.068	0.44471	-0.37671
		0.069	0.069	0.4421	-0.3731
		0.07	0.07	0.43951	-0.36951
		0.071	0.071	0.43693	-0.36593
		0.072	0.072	0.43437	-0.36237
		0.073	0.073	0.43182	-0.35882
		0.074	0.074	0.42928	-0.35528
		0.075	0.075	0.42676	-0.35176
		0.076	0.076	0.42426	-0.34826
		0.077	0.077	0.42177	-0.34477
		0.078	0.078	0.41929	-0.34129
		0.079	0.079	0.41683	-0.33783
		0.08	0.08	0.41438	-0.33438
		0.081	0.081	0.41194	-0.33094
		0.082	0.082	0.40952	-0.32752
		0.083	0.083	0.40711	-0.32411
		0.084	0.084	0.40472	-0.32072
		0.085	0.085	0.40233	-0.31733
		0.086	0.086	0.39996	-0.31396
		0.087	0.087	0.39761	-0.31061
		0.088	0.088	0.39526	-0.30726
		0.089	0.089	0.39293	-0.30393
		0.09	0.09	0.39061	-0.30061
		0.091	0.091	0.3883	-0.2973
		0.092	0.092	0.38601	-0.29401
		0.093	0.093	0.38372	-0.29072
		0.094	0.094	0.38145	-0.28745
		0.095	0.095	0.37919	-0.28419
		0.096	0.096	0.37694	-0.28094
		0.097	0.097	0.37471	-0.27771
		0.098	0.098	0.37248	-0.27448
		0.099	0.099	0.37027	-0.27127
		0.1	0.1	0.36806	-0.26806
		0.101	0.101	0.36587	-0.26487
		0.102	0.102	0.36369	-0.26169
		0.103	0.103	0.36152	-0.25852
		0.104	0.104	0.35936	-0.25536
		0.105	0.105	0.35721	-0.25221
		0.106	0.106	0.35508	-0.24908
		0.107	0.107	0.35295	-0.24595
		0.108	0.108	0.35083	-0.24283
		0.109	0.109	0.34873	-0.23973
		0.11	0.11	0.34663	-0.23663
		0.111	0.111	0.34455	-0.23355
		0.112	0.112	0.34247	-0.23047
		0.113	0.113	0.34041	-0.22741
		0.114	0.114	0.33835	-0.22435
		0.115	0.115	0.3363	-0.2213
		0.116	0.116	0.33427	-0.21827
		0.117	0.117	0.33224	-0.21524
		0.118	0.118	0.33023	-0.21223
		0.119	0.119	0.32822	-0.20922
		0.12	0.12	0.32622	-0.20622
		0.121	0.121	0.32423	-0.20323
		0.122	0.122	0.32226	-0.20026
		0.123	0.123	0.32029	-0.19729
		0.124	0.124	0.31833	-0.19433
		0.125	0.125	0.31638	-0.19138
		0.126	0.126	0.31444	-0.18844
		0.127	0.127	0.3125	-0.1855
		0.128	0.128	0.31058	-0.18258
		0.129	0.129	0.30867	-0.17967
		0.13	0.13	0.30676	-0.17676
		0.131	0.131	0.30486	-0.17386
		0.132	0.132	0.30298	-0.17098
		0.133	0.133	0.3011	-0.1681
		0.134	0.134	0.29923	-0.16523
		0.135	0.135	0.29737	-0.16237
		0.136	0.136	0.29551	-0.15951
		0.137	0.137	0.29367	-0.15667
		0.138	0.138	0.29183	-0.15383
		0.139	0.139	0.29	-0.151
		0.14	0.14	0.28818	-0.14818
		0.141	0.141	0.28637	-0.14537
		0.142	0.142	0.28457	-0.14257
		0.143	0.143	0.28277	-0.13977
		0.144	0.144	0.28099	-0.13699
		0.145	0.145	0.27921	-0.13421
		0.146	0.146	0.27744	-0.13144
		0.147	0.147	0.27568	-0.12868
		0.148	0.148	0.27392	-0.12592
		0.149	0.149	0.27218	-0.12318
		0.15	0.15	0.27044	-0.12044
		0.151	0.151	0.26871	-0.11771
		0.152	0.152	0.26698	-0.11498
		0.153	0.153	0.26527	-0.11227
		0.154	0.154	0.26356	-0.10956
		0.155	0.155	0.26186	-0.10686
		0.156	0.156	0.26017	-0.10417
		0.157	0.157	0.25849	-0.10149
		0.158	0.158	0.25681	-0.098809
		0.159	0.159	0.25514	-0.096139
		0.16	0.16	0.25348	-0.093477
		0.161	0.161	0.25182	-0.090823
		0.162	0.162	0.25018	-0.088176
		0.163	0.163	0.24854	-0.085536
		0.164	0.164	0.2469	-0.082904
		0.165	0.165	0.24528	-0.080278
		0.166	0.166	0.24366	-0.077661
		0.167	0.167	0.24205	-0.07505
		0.168	0.168	0.24045	-0.072446
		0.169	0.169	0.23885	-0.06985
		0.17	0.17	0.23726	-0.067261
		0.171	0.171	0.23568	-0.064679
		0.172	0.172	0.2341	-0.062104
		0.173	0.173	0.23254	-0.059536
		0.174	0.174	0.23097	-0.056975
		0.175	0.175	0.22942	-0.054421
		0.176	0.176	0.22787	-0.051874
		0.177	0.177	0.22633	-0.049333
		0.178	0.178	0.2248	-0.0468
		0.179	0.179	0.22327	-0.044273
		0.18	0.18	0.22175	-0.041754
		0.181	0.181	0.22024	-0.039241
		0.182	0.182	0.21873	-0.036735
		0.183	0.183	0.21724	-0.034235
		0.184	0.184	0.21574	-0.031742
		0.185	0.185	0.21426	-0.029256
		0.186	0.186	0.21278	-0.026777
		0.187	0.187	0.2113	-0.024304
		0.188	0.188	0.20984	-0.021837
		0.189	0.189	0.20838	-0.019377
		0.19	0.19	0.20692	-0.016924
		0.191	0.191	0.20548	-0.014477
		0.192	0.192	0.20404	-0.012037
		0.193	0.193	0.2026	-0.0096033
		0.194	0.194	0.20118	-0.0071759
		0.195	0.195	0.19975	-0.0047548
		0.196	0.196	0.19834	-0.0023402
		0.197	0.197	0.19693	6.8129e-05
		0.198	0.198	0.19553	0.0024701
		0.199	0.199	0.19413	0.0048658
		0.2	0.2	0.19274	0.0072552
		0.201	0.201	0.19136	0.0096384
		0.202	0.202	0.18998	0.012015
		0.203	0.203	0.18861	0.014386
		0.204	0.204	0.18725	0.016751
		0.205	0.205	0.18589	0.019109
		0.206	0.206	0.18454	0.021461
		0.207	0.207	0.18319	0.023807
		0.208	0.208	0.18185	0.026148
		0.209	0.209	0.18052	0.028482
		0.21	0.21	0.17919	0.030809
		0.211	0.211	0.17787	0.033131
		0.212	0.212	0.17655	0.035447
		0.213	0.213	0.17524	0.037757
		0.214	0.214	0.17394	0.040061
		0.215	0.215	0.17264	0.042359
		0.216	0.216	0.17135	0.044651
		0.217	0.217	0.17006	0.046937
		0.218	0.218	0.16878	0.049218
		0.219	0.219	0.16751	0.051492
		0.22	0.22	0.16624	0.053761
		0.221	0.221	0.16498	0.056024
		0.222	0.222	0.16372	0.05828
		0.223	0.223	0.16247	0.060532
		0.224	0.224	0.16122	0.062777
		0.225	0.225	0.15998	0.065017
		0.226	0.226	0.15875	0.067251
		0.227	0.227	0.15752	0.069479
		0.228	0.228	0.1563	0.071701
		0.229	0.229	0.15508	0.073918
		0.23	0.23	0.15387	0.076129
		0.231	0.231	0.15267	0.078335
		0.232	0.232	0.15147	0.080535
		0.233	0.233	0.15027	0.082729
		0.234	0.234	0.14908	0.084917
		0.235	0.235	0.1479	0.0871
		0.236	0.236	0.14672	0.089278
		0.237	0.237	0.14555	0.09145
		0.238	0.238	0.14438	0.093616
		0.239	0.239	0.14322	0.095777
		0.24	0.24	0.14207	0.097933
		0.241	0.241	0.14092	0.10008
		0.242	0.242	0.13977	0.10223
		0.243	0.243	0.13863	0.10437
		0.244	0.244	0.1375	0.1065
		0.245	0.245	0.13637	0.10863
		0.246	0.246	0.13525	0.11075
		0.247	0.247	0.13413	0.11287
		0.248	0.248	0.13302	0.11498
		0.249	0.249	0.13191	0.11709
		0.25	0.25	0.13081	0.11919
		0.251	0.251	0.12972	0.12128
		0.252	0.252	0.12863	0.12337
		0.253	0.253	0.12754	0.12546
		0.254	0.254	0.12646	0.12754
		0.255	0.255	0.12539	0.12961
		0.256	0.256	0.12432	0.13168
		0.257	0.257	0.12325	0.13375
		0.258	0.258	0.12219	0.13581
		0.259	0.259	0.12114	0.13786
		0.26	0.26	0.12009	0.13991
		0.261	0.261	0.11905	0.14195
		0.262	0.262	0.11801	0.14399
		0.263	0.263	0.11698	0.14602
		0.264	0.264	0.11595	0.14805
		0.265	0.265	0.11493	0.15007
		0.266	0.266	0.11391	0.15209
		0.267	0.267	0.1129	0.1541
		0.268	0.268	0.11189	0.15611
		0.269	0.269	0.11089	0.15811
		0.27	0.27	0.10989	0.16011
		0.271	0.271	0.1089	0.1621
		0.272	0.272	0.10791	0.16409
		0.273	0.273	0.10693	0.16607
		0.274	0.274	0.10595	0.16805
		0.275	0.275	0.10498	0.17002
		0.276	0.276	0.10401	0.17199
		0.277	0.277	0.10305	0.17395
		0.278	0.278	0.10209	0.17591
		0.279	0.279	0.10114	0.17786
		0.28	0.28	0.10019	0.17981
		0.281	0.281	0.099252	0.18175
		0.282	0.282	0.098315	0.18369
		0.283	0.283	0.097383	0.18562
		0.284	0.284	0.096456	0.18754
		0.285	0.285	0.095533	0.18947
		0.286	0.286	0.094616	0.19138
		0.287	0.287	0.093704	0.1933
		0.288	0.288	0.092796	0.1952
		0.289	0.289	0.091893	0.19711
		0.29	0.29	0.090995	0.199
		0.291	0.291	0.090103	0.2009
		0.292	0.292	0.089214	0.20279
		0.293	0.293	0.088331	0.20467
		0.294	0.294	0.087453	0.20655
		0.295	0.295	0.086579	0.20842
		0.296	0.296	0.08571	0.21029
		0.297	0.297	0.084846	0.21215
		0.298	0.298	0.083987	0.21401
		0.299	0.299	0.083133	0.21587
		0.3	0.3	0.082283	0.21772
		0.301	0.301	0.081438	0.21956
		0.302	0.302	0.080598	0.2214
		0.303	0.303	0.079762	0.22324
		0.304	0.304	0.078932	0.22507
		0.305	0.305	0.078106	0.22689
		0.306	0.306	0.077284	0.22872
		0.307	0.307	0.076468	0.23053
		0.308	0.308	0.075656	0.23234
		0.309	0.309	0.074849	0.23415
		0.31	0.31	0.074047	0.23595
		0.311	0.311	0.073249	0.23775
		0.312	0.312	0.072456	0.23954
		0.313	0.313	0.071667	0.24133
		0.314	0.314	0.070883	0.24312
		0.315	0.315	0.070104	0.2449
		0.316	0.316	0.06933	0.24667
		0.317	0.317	0.06856	0.24844
		0.318	0.318	0.067794	0.25021
		0.319	0.319	0.067034	0.25197
		0.32	0.32	0.066278	0.25372
		0.321	0.321	0.065526	0.25547
		0.322	0.322	0.064779	0.25722
		0.323	0.323	0.064037	0.25896
		0.324	0.324	0.063299	0.2607
		0.325	0.325	0.062566	0.26243
		0.326	0.326	0.061838	0.26416
		0.327	0.327	0.061113	0.26589
		0.328	0.328	0.060394	0.26761
		0.329	0.329	0.059679	0.26932
		0.33	0.33	0.058969	0.27103
		0.331	0.331	0.058263	0.27274
		0.332	0.332	0.057561	0.27444
		0.333	0.333	0.056864	0.27614
		0.334	0.334	0.056172	0.27783
		0.335	0.335	0.055484	0.27952
		0.336	0.336	0.054801	0.2812
		0.337	0.337	0.054122	0.28288
		0.338	0.338	0.053447	0.28455
		0.339	0.339	0.052777	0.28622
		0.34	0.34	0.052112	0.28789
		0.341	0.341	0.051451	0.28955
		0.342	0.342	0.050794	0.29121
		0.343	0.343	0.050142	0.29286
		0.344	0.344	0.049494	0.29451
		0.345	0.345	0.048851	0.29615
		0.346	0.346	0.048212	0.29779
		0.347	0.347	0.047577	0.29942
		0.348	0.348	0.046947	0.30105
		0.349	0.349	0.046322	0.30268
		0.35	0.35	0.045701	0.3043
		0.351	0.351	0.045084	0.30592
		0.352	0.352	0.044471	0.30753
		0.353	0.353	0.043863	0.30914
		0.354	0.354	0.043259	0.31074
		0.355	0.355	0.04266	0.31234
		0.356	0.356	0.042065	0.31393
		0.357	0.357	0.041475	0.31553
		0.358	0.358	0.040888	0.31711
		0.359	0.359	0.040307	0.31869
		0.36	0.36	0.039729	0.32027
		0.361	0.361	0.039156	0.32184
		0.362	0.362	0.038587	0.32341
		0.363	0.363	0.038022	0.32498
		0.364	0.364	0.037462	0.32654
		0.365	0.365	0.036906	0.32809
		0.366	0.366	0.036355	0.32965
		0.367	0.367	0.035807	0.33119
		0.368	0.368	0.035265	0.33274
		0.369	0.369	0.034726	0.33427
		0.37	0.37	0.034191	0.33581
		0.371	0.371	0.033661	0.33734
		0.372	0.372	0.033136	0.33886
		0.373	0.373	0.032614	0.34039
		0.374	0.374	0.032097	0.3419
		0.375	0.375	0.031584	0.34342
		0.376	0.376	0.031075	0.34492
		0.377	0.377	0.030571	0.34643
		0.378	0.378	0.030071	0.34793
		0.379	0.379	0.029575	0.34943
		0.38	0.38	0.029083	0.35092
		0.381	0.381	0.028596	0.3524
		0.382	0.382	0.028112	0.35389
		0.383	0.383	0.027633	0.35537
		0.384	0.384	0.027159	0.35684
		0.385	0.385	0.026688	0.35831
		0.386	0.386	0.026222	0.35978
		0.387	0.387	0.02576	0.36124
		0.388	0.388	0.025302	0.3627
		0.389	0.389	0.024849	0.36415
		0.39	0.39	0.024399	0.3656
		0.391	0.391	0.023954	0.36705
		0.392	0.392	0.023513	0.36849
		0.393	0.393	0.023076	0.36992
		0.394	0.394	0.022643	0.37136
		0.395	0.395	0.022215	0.37279
		0.396	0.396	0.021791	0.37421
		0.397	0.397	0.021371	0.37563
		0.398	0.398	0.020955	0.37705
		0.399	0.399	0.020543	0.37846
		0.4	0.4	0.020136	0.37986
		0.401	0.401	0.019732	0.38127
		0.402	0.402	0.019333	0.38267
		0.403	0.403	0.018938	0.38406
		0.404	0.404	0.018547	0.38545
		0.405	0.405	0.01816	0.38684
		0.406	0.406	0.017778	0.38822
		0.407	0.407	0.017399	0.3896
		0.408	0.408	0.017025	0.39098
		0.409	0.409	0.016655	0.39235
		0.41	0.41	0.016289	0.39371
		0.411	0.411	0.015927	0.39507
		0.412	0.412	0.015569	0.39643
		0.413	0.413	0.015215	0.39778
		0.414	0.414	0.014866	0.39913
		0.415	0.415	0.01452	0.40048
		0.416	0.416	0.014179	0.40182
		0.417	0.417	0.013842	0.40316
		0.418	0.418	0.013509	0.40449
		0.419	0.419	0.01318	0.40582
		0.42	0.42	0.012855	0.40714
		0.421	0.421	0.012534	0.40847
		0.422	0.422	0.012218	0.40978
		0.423	0.423	0.011905	0.41109
		0.424	0.424	0.011597	0.4124
		0.425	0.425	0.011293	0.41371
		0.426	0.426	0.010992	0.41501
		0.427	0.427	0.010696	0.4163
		0.428	0.428	0.010404	0.4176
		0.429	0.429	0.010116	0.41888
		0.43	0.43	0.0098323	0.42017
		0.431	0.431	0.0095525	0.42145
		0.432	0.432	0.0092767	0.42272
		0.433	0.433	0.0090051	0.42399
		0.434	0.434	0.0087375	0.42526
		0.435	0.435	0.008474	0.42653
		0.436	0.436	0.0082145	0.42779
		0.437	0.437	0.0079591	0.42904
		0.438	0.438	0.0077078	0.43029
		0.439	0.439	0.0074606	0.43154
		0.44	0.44	0.0072174	0.43278
		0.441	0.441	0.0069782	0.43402
		0.442	0.442	0.0067432	0.43526
		0.443	0.443	0.0065121	0.43649
		0.444	0.444	0.0062852	0.43771
		0.445	0.445	0.0060623	0.43894
		0.446	0.446	0.0058434	0.44016
		0.447	0.447	0.0056286	0.44137
		0.448	0.448	0.0054178	0.44258
		0.449	0.449	0.0052111	0.44379
		0.45	0.45	0.0050084	0.44499
		0.451	0.451	0.0048097	0.44619
		0.452	0.452	0.0046151	0.44738
		0.453	0.453	0.0044245	0.44858
		0.454	0.454	0.004238	0.44976
		0.455	0.455	0.0040555	0.45094
		0.456	0.456	0.003877	0.45212
		0.457	0.457	0.0037026	0.4533
		0.458	0.458	0.0035322	0.45447
		0.459	0.459	0.0033658	0.45563
		0.46	0.46	0.0032034	0.4568
		0.461	0.461	0.0030451	0.45795
		0.462	0.462	0.0028908	0.45911
		0.463	0.463	0.0027405	0.46026
		0.464	0.464	0.0025942	0.46141
		0.465	0.465	0.002452	0.46255
		0.466	0.466	0.0023138	0.46369
		0.467	0.467	0.0021796	0.46482
		0.468	0.468	0.0020494	0.46595
		0.469	0.469	0.0019232	0.46708
		0.47	0.47	0.0018011	0.4682
		0.471	0.471	0.0016829	0.46932
		0.472	0.472	0.0015688	0.47043
		0.473	0.473	0.0014587	0.47154
		0.474	0.474	0.0013526	0.47265
		0.475	0.475	0.0012505	0.47375
		0.476	0.476	0.0011524	0.47485
		0.477	0.477	0.0010584	0.47594
		0.478	0.478	0.00096831	0.47703
		0.479	0.479	0.00088226	0.47812
		0.48	0.48	0.00080021	0.4792
		0.481	0.481	0.00072217	0.48028
		0.482	0.482	0.00064814	0.48135
		0.483	0.483	0.00057811	0.48242
		0.484	0.484	0.00051209	0.48349
		0.485	0.485	0.00045007	0.48455
		0.486	0.486	0.00039205	0.48561
		0.487	0.487	0.00033804	0.48666
		0.488	0.488	0.00028803	0.48771
		0.489	0.489	0.00024202	0.48876
		0.49	0.49	0.00020001	0.4898
		0.491	0.491	0.00016201	0.49084
		0.492	0.492	0.00012801	0.49187
		0.493	0.493	9.8003e-05	0.4929
		0.494	0.494	7.2002e-05	0.49393
		0.495	0.495	5.0001e-05	0.49495
		0.496	0.496	3.2e-05	0.49597
		0.497	0.497	1.8e-05	0.49698
		0.498	0.498	8e-06	0.49799
		0.499	0.499	2e-06	0.499
		0.5	0.5	0	0.5
		0.501	0.501	2e-06	0.501
		0.502	0.502	8e-06	0.50199
		0.503	0.503	1.8e-05	0.50298
		0.504	0.504	3.2e-05	0.50397
		0.505	0.505	5.0001e-05	0.50495
		0.506	0.506	7.2002e-05	0.50593
		0.507	0.507	9.8003e-05	0.5069
		0.508	0.508	0.00012801	0.50787
		0.509	0.509	0.00016201	0.50884
		0.51	0.51	0.00020001	0.5098
		0.511	0.511	0.00024202	0.51076
		0.512	0.512	0.00028803	0.51171
		0.513	0.513	0.00033804	0.51266
		0.514	0.514	0.00039205	0.51361
		0.515	0.515	0.00045007	0.51455
		0.516	0.516	0.00051209	0.51549
		0.517	0.517	0.00057811	0.51642
		0.518	0.518	0.00064814	0.51735
		0.519	0.519	0.00072217	0.51828
		0.52	0.52	0.00080021	0.5192
		0.521	0.521	0.00088226	0.52012
		0.522	0.522	0.00096831	0.52103
		0.523	0.523	0.0010584	0.52194
		0.524	0.524	0.0011524	0.52285
		0.525	0.525	0.0012505	0.52375
		0.526	0.526	0.0013526	0.52465
		0.527	0.527	0.0014587	0.52554
		0.528	0.528	0.0015688	0.52643
		0.529	0.529	0.0016829	0.52732
		0.53	0.53	0.0018011	0.5282
		0.531	0.531	0.0019232	0.52908
		0.532	0.532	0.0020494	0.52995
		0.533	0.533	0.0021796	0.53082
		0.534	0.534	0.0023138	0.53169
		0.535	0.535	0.002452	0.53255
		0.536	0.536	0.0025942	0.53341
		0.537	0.537	0.0027405	0.53426
		0.538	0.538	0.0028908	0.53511
		0.539	0.539	0.0030451	0.53595
		0.54	0.54	0.0032034	0.5368
		0.541	0.541	0.0033658	0.53763
		0.542	0.542	0.0035322	0.53847
		0.543	0.543	0.0037026	0.5393
		0.544	0.544	0.003877	0.54012
		0.545	0.545	0.0040555	0.54094
		0.546	0.546	0.004238	0.54176
		0.547	0.547	0.0044245	0.54258
		0.548	0.548	0.0046151	0.54338
		0.549	0.549	0.0048097	0.54419
		0.55	0.55	0.0050084	0.54499
		0.551	0.551	0.0052111	0.54579
		0.552	0.552	0.0054178	0.54658
		0.553	0.553	0.0056286	0.54737
		0.554	0.554	0.0058434	0.54816
		0.555	0.555	0.0060623	0.54894
		0.556	0.556	0.0062852	0.54971
		0.557	0.557	0.0065121	0.55049
		0.558	0.558	0.0067432	0.55126
		0.559	0.559	0.0069782	0.55202
		0.56	0.56	0.0072174	0.55278
		0.561	0.561	0.0074606	0.55354
		0.562	0.562	0.0077078	0.55429
		0.563	0.563	0.0079591	0.55504
		0.564	0.564	0.0082145	0.55579
		0.565	0.565	0.008474	0.55653
		0.566	0.566	0.0087375	0.55726
		0.567	0.567	0.0090051	0.55799
		0.568	0.568	0.0092767	0.55872
		0.569	0.569	0.0095525	0.55945
		0.57	0.57	0.0098323	0.56017
		0.571	0.571	0.010116	0.56088
		0.572	0.572	0.010404	0.5616
		0.573	0.573	0.010696	0.5623
		0.574	0.574	0.010992	0.56301
		0.575	0.575	0.011293	0.56371
		0.576	0.576	0.011597	0.5644
		0.577	0.577	0.011905	0.56509
		0.578	0.578	0.012218	0.56578
		0.579	0.579	0.012534	0.56647
		0.58	0.58	0.012855	0.56714
		0.581	0.581	0.01318	0.56782
		0.582	0.582	0.013509	0.56849
		0.583	0.583	0.013842	0.56916
		0.584	0.584	0.014179	0.56982
		0.585	0.585	0.01452	0.57048
		0.586	0.586	0.014866	0.57113
		0.587	0.587	0.015215	0.57178
		0.588	0.588	0.015569	0.57243
		0.589	0.589	0.015927	0.57307
		0.59	0.59	0.016289	0.57371
		0.591	0.591	0.016655	0.57435
		0.592	0.592	0.017025	0.57498
		0.593	0.593	0.017399	0.5756
		0.594	0.594	0.017778	0.57622
		0.595	0.595	0.01816	0.57684
		0.596	0.596	0.018547	0.57745
		0.597	0.597	0.018938	0.57806
		0.598	0.598	0.019333	0.57867
		0.599	0.599	0.019732	0.57927
		0.6	0.6	0.020136	0.57986
		0.601	0.601	0.020543	0.58046
		0.602	0.602	0.020955	0.58105
		0.603	0.603	0.021371	0.58163
		0.604	0.604	0.021791	0.58221
		0.605	0.605	0.022215	0.58279
		0.606	0.606	0.022643	0.58336
		0.607	0.607	0.023076	0.58392
		0.608	0.608	0.023513	0.58449
		0.609	0.609	0.023954	0.58505
		0.61	0.61	0.024399	0.5856
		0.611	0.611	0.024849	0.58615
		0.612	0.612	0.025302	0.5867
		0.613	0.613	0.02576	0.58724
		0.614	0.614	0.026222	0.58778
		0.615	0.615	0.026688	0.58831
		0.616	0.616	0.027159	0.58884
		0.617	0.617	0.027633	0.58937
		0.618	0.618	0.028112	0.58989
		0.619	0.619	0.028596	0.5904
		0.62	0.62	0.029083	0.59092
		0.621	0.621	0.029575	0.59143
		0.622	0.622	0.030071	0.59193
		0.623	0.623	0.030571	0.59243
		0.624	0.624	0.031075	0.59292
		0.625	0.625	0.031584	0.59342
		0.626	0.626	0.032097	0.5939
		0.627	0.627	0.032614	0.59439
		0.628	0.628	0.033136	0.59486
		0.629	0.629	0.033661	0.59534
		0.63	0.63	0.034191	0.59581
		0.631	0.631	0.034726	0.59627
		0.632	0.632	0.035265	0.59674
		0.633	0.633	0.035807	0.59719
		0.634	0.634	0.036355	0.59765
		0.635	0.635	0.036906	0.59809
		0.636	0.636	0.037462	0.59854
		0.637	0.637	0.038022	0.59898
		0.638	0.638	0.038587	0.59941
		0.639	0.639	0.039156	0.59984
		0.64	0.64	0.039729	0.60027
		0.641	0.641	0.040307	0.60069
		0.642	0.642	0.040888	0.60111
		0.643	0.643	0.041475	0.60153
		0.644	0.644	0.042065	0.60193
		0.645	0.645	0.04266	0.60234
		0.646	0.646	0.043259	0.60274
		0.647	0.647	0.043863	0.60314
		0.648	0.648	0.044471	0.60353
		0.649	0.649	0.045084	0.60392
		0.65	0.65	0.045701	0.6043
		0.651	0.651	0.046322	0.60468
		0.652	0.652	0.046947	0.60505
		0.653	0.653	0.047577	0.60542
		0.654	0.654	0.048212	0.60579
		0.655	0.655	0.048851	0.60615
		0.656	0.656	0.049494	0.60651
		0.657	0.657	0.050142	0.60686
		0.658	0.658	0.050794	0.60721
		0.659	0.659	0.051451	0.60755
		0.66	0.66	0.052112	0.60789
		0.661	0.661	0.052777	0.60822
		0.662	0.662	0.053447	0.60855
		0.663	0.663	0.054122	0.60888
		0.664	0.664	0.054801	0.6092
		0.665	0.665	0.055484	0.60952
		0.666	0.666	0.056172	0.60983
		0.667	0.667	0.056864	0.61014
		0.668	0.668	0.057561	0.61044
		0.669	0.669	0.058263	0.61074
		0.67	0.67	0.058969	0.61103
		0.671	0.671	0.059679	0.61132
		0.672	0.672	0.060394	0.61161
		0.673	0.673	0.061113	0.61189
		0.674	0.674	0.061838	0.61216
		0.675	0.675	0.062566	0.61243
		0.676	0.676	0.063299	0.6127
		0.677	0.677	0.064037	0.61296
		0.678	0.678	0.064779	0.61322
		0.679	0.679	0.065526	0.61347
		0.68	0.68	0.066278	0.61372
		0.681	0.681	0.067034	0.61397
		0.682	0.682	0.067794	0.61421
		0.683	0.683	0.06856	0.61444
		0.684	0.684	0.06933	0.61467
		0.685	0.685	0.070104	0.6149
		0.686	0.686	0.070883	0.61512
		0.687	0.687	0.071667	0.61533
		0.688	0.688	0.072456	0.61554
		0.689	0.689	0.073249	0.61575
		0.69	0.69	0.074047	0.61595
		0.691	0.691	0.074849	0.61615
		0.692	0.692	0.075656	0.61634
		0.693	0.693	0.076468	0.61653
		0.694	0.694	0.077284	0.61672
		0.695	0.695	0.078106	0.61689
		0.696	0.696	0.078932	0.61707
		0.697	0.697	0.079762	0.61724
		0.698	0.698	0.080598	0.6174
		0.699	0.699	0.081438	0.61756
		0.7	0.7	0.082283	0.61772
		0.701	0.701	0.083133	0.61787
		0.702	0.702	0.083987	0.61801
		0.703	0.703	0.084846	0.61815
		0.704	0.704	0.08571	0.61829
		0.705	0.705	0.086579	0.61842
		0.706	0.706	0.087453	0.61855
		0.707	0.707	0.088331	0.61867
		0.708	0.708	0.089214	0.61879
		0.709	0.709	0.090103	0.6189
		0.71	0.71	0.090995	0.619
		0.711	0.711	0.091893	0.61911
		0.712	0.712	0.092796	0.6192
		0.713	0.713	0.093704	0.6193
		0.714	0.714	0.094616	0.61938
		0.715	0.715	0.095533	0.61947
		0.716	0.716	0.096456	0.61954
		0.717	0.717	0.097383	0.61962
		0.718	0.718	0.098315	0.61969
		0.719	0.719	0.099252	0.61975
		0.72	0.72	0.10019	0.61981
		0.721	0.721	0.10114	0.61986
		0.722	0.722	0.10209	0.61991
		0.723	0.723	0.10305	0.61995
		0.724	0.724	0.10401	0.61999
		0.725	0.725	0.10498	0.62002
		0.726	0.726	0.10595	0.62005
		0.727	0.727	0.10693	0.62007
		0.728	0.728	0.10791	0.62009
		0.729	0.729	0.1089	0.6201
		0.73	0.73	0.10989	0.62011
		0.731	0.731	0.11089	0.62011
		0.732	0.732	0.11189	0.62011
		0.733	0.733	0.1129	0.6201
		0.734	0.734	0.11391	0.62009
		0.735	0.735	0.11493	0.62007
		0.736	0.736	0.11595	0.62005
		0.737	0.737	0.11698	0.62002
		0.738	0.738	0.11801	0.61999
		0.739	0.739	0.11905	0.61995
		0.74	0.74	0.12009	0.61991
		0.741	0.741	0.12114	0.61986
		0.742	0.742	0.12219	0.61981
		0.743	0.743	0.12325	0.61975
		0.744	0.744	0.12432	0.61968
		0.745	0.745	0.12539	0.61961
		0.746	0.746	0.12646	0.61954
		0.747	0.747	0.12754	0.61946
		0.748	0.748	0.12863	0.61937
		0.749	0.749	0.12972	0.61928
		0.75	0.75	0.13081	0.61919
		0.751	0.751	0.13191	0.61909
		0.752	0.752	0.13302	0.61898
		0.753	0.753	0.13413	0.61887
		0.754	0.754	0.13525	0.61875
		0.755	0.755	0.13637	0.61863
		0.756	0.756	0.1375	0.6185
		0.757	0.757	0.13863	0.61837
		0.758	0.758	0.13977	0.61823
		0.759	0.759	0.14092	0.61808
		0.76	0.76	0.14207	0.61793
		0.761	0.761	0.14322	0.61778
		0.762	0.762	0.14438	0.61762
		0.763	0.763	0.14555	0.61745
		0.764	0.764	0.14672	0.61728
		0.765	0.765	0.1479	0.6171
		0.766	0.766	0.14908	0.61692
		0.767	0.767	0.15027	0.61673
		0.768	0.768	0.15147	0.61653
		0.769	0.769	0.15267	0.61633
		0.77	0.77	0.15387	0.61613
		0.771	0.771	0.15508	0.61592
		0.772	0.772	0.1563	0.6157
		0.773	0.773	0.15752	0.61548
		0.774	0.774	0.15875	0.61525
		0.775	0.775	0.15998	0.61502
		0.776	0.776	0.16122	0.61478
		0.777	0.777	0.16247	0.61453
		0.778	0.778	0.16372	0.61428
		0.779	0.779	0.16498	0.61402
		0.78	0.78	0.16624	0.61376
		0.781	0.781	0.16751	0.61349
		0.782	0.782	0.16878	0.61322
		0.783	0.783	0.17006	0.61294
		0.784	0.784	0.17135	0.61265
		0.785	0.785	0.17264	0.61236
		0.786	0.786	0.17394	0.61206
		0.787	0.787	0.17524	0.61176
		0.788	0.788	0.17655	0.61145
		0.789	0.789	0.17787	0.61113
		0.79	0.79	0.17919	0.61081
		0.791	0.791	0.18052	0.61048
		0.792	0.792	0.18185	0.61015
		0.793	0.793	0.18319	0.60981
		0.794	0.794	0.18454	0.60946
		0.795	0.795	0.18589	0.60911
		0.796	0.796	0.18725	0.60875
		0.797	0.797	0.18861	0.60839
		0.798	0.798	0.18998	0.60802
		0.799	0.799	0.19136	0.60764
		0.8	0.8	0.19274	0.60726
		0.801	0.801	0.19413	0.60687
		0.802	0.802	0.19553	0.60647
		0.803	0.803	0.19693	0.60607
		0.804	0.804	0.19834	0.60566
		0.805	0.805	0.19975	0.60525
		0.806	0.806	0.20118	0.60482
		0.807	0.807	0.2026	0.6044
		0.808	0.808	0.20404	0.60396
		0.809	0.809	0.20548	0.60352
		0.81	0.81	0.20692	0.60308
		0.811	0.811	0.20838	0.60262
		0.812	0.812	0.20984	0.60216
		0.813	0.813	0.2113	0.6017
		0.814	0.814	0.21278	0.60122
		0.815	0.815	0.21426	0.60074
		0.816	0.816	0.21574	0.60026
		0.817	0.817	0.21724	0.59976
		0.818	0.818	0.21873	0.59927
		0.819	0.819	0.22024	0.59876
		0.82	0.82	0.22175	0.59825
		0.821	0.821	0.22327	0.59773
		0.822	0.822	0.2248	0.5972
		0.823	0.823	0.22633	0.59667
		0.824	0.824	0.22787	0.59613
		0.825	0.825	0.22942	0.59558
		0.826	0.826	0.23097	0.59503
		0.827	0.827	0.23254	0.59446
		0.828	0.828	0.2341	0.5939
		0.829	0.829	0.23568	0.59332
		0.83	0.83	0.23726	0.59274
		0.831	0.831	0.23885	0.59215
		0.832	0.832	0.24045	0.59155
		0.833	0.833	0.24205	0.59095
		0.834	0.834	0.24366	0.59034
		0.835	0.835	0.24528	0.58972
		0.836	0.836	0.2469	0.5891
		0.837	0.837	0.24854	0.58846
		0.838	0.838	0.25018	0.58782
		0.839	0.839	0.25182	0.58718
		0.84	0.84	0.25348	0.58652
		0.841	0.841	0.25514	0.58586
		0.842	0.842	0.25681	0.58519
		0.843	0.843	0.25849	0.58451
		0.844	0.844	0.26017	0.58383
		0.845	0.845	0.26186	0.58314
		0.846	0.846	0.26356	0.58244
		0.847	0.847	0.26527	0.58173
		0.848	0.848	0.26698	0.58102
		0.849	0.849	0.26871	0.58029
		0.85	0.85	0.27044	0.57956
		0.851	0.851	0.27218	0.57882
		0.852	0.852	0.27392	0.57808
		0.853	0.853	0.27568	0.57732
		0.854	0.854	0.27744	0.57656
		0.855	0.855	0.27921	0.57579
		0.856	0.856	0.28099	0.57501
		0.857	0.857	0.28277	0.57423
		0.858	0.858	0.28457	0.57343
		0.859	0.859	0.28637	0.57263
		0.86	0.86	0.28818	0.57182
		0.861	0.861	0.29	0.571
		0.862	0.862	0.29183	0.57017
		0.863	0.863	0.29367	0.56933
		0.864	0.864	0.29551	0.56849
		0.865	0.865	0.29737	0.56763
		0.866	0.866	0.29923	0.56677
		0.867	0.867	0.3011	0.5659
		0.868	0.868	0.30298	0.56502
		0.869	0.869	0.30486	0.56414
		0.87	0.87	0.30676	0.56324
		0.871	0.871	0.30867	0.56233
		0.872	0.872	0.31058	0.56142
		0.873	0.873	0.3125	0.5605
		0.874	0.874	0.31444	0.55956
		0.875	0.875	0.31638	0.55862
		0.876	0.876	0.31833	0.55767
		0.877	0.877	0.32029	0.55671
		0.878	0.878	0.32226	0.55574
		0.879	0.879	0.32423	0.55477
		0.88	0.88	0.32622	0.55378
		0.881	0.881	0.32822	0.55278
		0.882	0.882	0.33023	0.55177
		0.883	0.883	0.33224	0.55076
		0.884	0.884	0.33427	0.54973
		0.885	0.885	0.3363	0.5487
		0.886	0.886	0.33835	0.54765
		0.887	0.887	0.34041	0.54659
		0.888	0.888	0.34247	0.54553
		0.889	0.889	0.34455	0.54445
		0.89	0.89	0.34663	0.54337
		0.891	0.891	0.34873	0.54227
		0.892	0.892	0.35083	0.54117
		0.893	0.893	0.35295	0.54005
		0.894	0.894	0.35508	0.53892
		0.895	0.895	0.35721	0.53779
		0.896	0.896	0.35936	0.53664
		0.897	0.897	0.36152	0.53548
		0.898	0.898	0.36369	0.53431
		0.899	0.899	0.36587	0.53313
		0.9	0.9	0.36806	0.53194
		0.901	0.901	0.37027	0.53073
		0.902	0.902	0.37248	0.52952
		0.903	0.903	0.37471	0.52829
		0.904	0.904	0.37694	0.52706
		0.905	0.905	0.37919	0.52581
		0.906	0.906	0.38145	0.52455
		0.907	0.907	0.38372	0.52328
		0.908	0.908	0.38601	0.52199
		0.909	0.909	0.3883	0.5207
		0.91	0.91	0.39061	0.51939
		0.911	0.911	0.39293	0.51807
		0.912	0.912	0.39526	0.51674
		0.913	0.913	0.39761	0.51539
		0.914	0.914	0.39996	0.51404
		0.915	0.915	0.40233	0.51267
		0.916	0.916	0.40472	0.51128
		0.917	0.917	0.40711	0.50989
		0.918	0.918	0.40952	0.50848
		0.919	0.919	0.41194	0.50706
		0.92	0.92	0.41438	0.50562
		0.921	0.921	0.41683	0.50417
		0.922	0.922	0.41929	0.50271
		0.923	0.923	0.42177	0.50123
		0.924	0.924	0.42426	0.49974
		0.925	0.925	0.42676	0.49824
		0.926	0.926	0.42928	0.49672
		0.927	0.927	0.43182	0.49518
		0.928	0.928	0.43437	0.49363
		0.929	0.929	0.43693	0.49207
		0.93	0.93	0.43951	0.49049
		0.931	0.931	0.4421	0.4889
		0.932	0.932	0.44471	0.48729
		0.933	0.933	0.44734	0.48566
		0.934	0.934	0.44998	0.48402
		0.935	0.935	0.45264	0.48236
		0.936	0.936	0.45531	0.48069
		0.937	0.937	0.458	0.479
		0.938	0.938	0.46071	0.47729
		0.939	0.939	0.46344	0.47556
		0.94	0.94	0.46618	0.47382
		0.941	0.941	0.46894	0.47206
		0.942	0.942	0.47172	0.47028
		0.943	0.943	0.47452	0.46848
		0.944	0.944	0.47733	0.46667
		0.945	0.945	0.48016	0.46484
		0.946	0.946	0.48302	0.46298
		0.947	0.947	0.48589	0.46111
		0.948	0.948	0.48878	0.45922
		0.949	0.949	0.4917	0.4573
		0.95	0.95	0.49463	0.45537
		0.951	0.951	0.49759	0.45341
		0.952	0.952	0.50056	0.45144
		0.953	0.953	0.50356	0.44944
		0.954	0.954	0.50658	0.44742
		0.955	0.955	0.50963	0.44537
		0.956	0.956	0.51269	0.44331
		0.957	0.957	0.51578	0.44122
		0.958	0.958	0.5189	0.4391
		0.959	0.959	0.52204	0.43696
		0.96	0.96	0.5252	0.4348
		0.961	0.961	0.52839	0.43261
		0.962	0.962	0.53161	0.43039
		0.963	0.963	0.53486	0.42814
		0.964	0.964	0.53813	0.42587
		0.965	0.965	0.54143	0.42357
		0.966	0.966	0.54476	0.42124
		0.967	0.967	0.54813	0.41887
		0.968	0.968	0.55152	0.41648
		0.969	0.969	0.55495	0.41405
		0.97	0.97	0.55841	0.41159
		0.971	0.971	0.5619	0.4091
		0.972	0.972	0.56543	0.40657
		0.973	0.973	0.56899	0.40401
		0.974	0.974	0.5726	0.4014
		0.975	0.975	0.57624	0.39876
		0.976	0.976	0.57992	0.39608
		0.977	0.977	0.58365	0.39335
		0.978	0.978	0.58742	0.39058
		0.979	0.979	0.59124	0.38776
		0.98	0.98	0.59511	0.38489
		0.981	0.981	0.59903	0.38197
		0.982	0.982	0.603	0.379
		0.983	0.983	0.60703	0.37597
		0.984	0.984	0.61111	0.37289
		0.985	0.985	0.61526	0.36974
		0.986	0.986	0.61948	0.36652
		0.987	0.987	0.62378	0.36322
		0.988	0.988	0.62815	0.35985
		0.989	0.989	0.6326	0.3564
		0.99	0.99	0.63715	0.35285
		0.991	0.991	0.64179	0.34921
		0.992	0.992	0.64655	0.34545
		0.993	0.993	0.65144	0.34156
		0.994	0.994	0.65647	0.33753
		0.995	0.995	0.66167	0.33333
		0.996	0.996	0.66707	0.32893
		0.997	0.997	0.67272	0.32428
		0.998	0.998	0.67872	0.31928
		0.999	0.999	0.68524	0.31376
Figure 1d
			D1	D2	D3	D4	D5	D6	LRL
		mean	2.0628	1.8318	1.4836	1.1452	0.76778	0.2959	0.021655
		Standard error	0.25404	0.22122	0.20322	0.16212	0.1219	0.069289	0.0096168
	All data
		sim number	D1	D2	D3	D4	D5	D6	LRL
		1	0	0	0	0	0	0	0
		2	0.492234	0.492234	0.492234	0	0	0.492234	0.492234
		3	0	0	4.11396	0	0	0	0
		4	8.46462	0	0	0	0	0	0
		5	5.34784	5.34784	0	0	0	0	0
		6	2.4486	2.4486	2.4486	2.4486	2.39991	0.327691	0
		7	4.14493	4.14493	0	0	1.6576	1.6576	0
		8	2.89991	2.89991	2.89991	2.89991	1.32077	1.32077	0
		9	0	0	0	0	0	0	0
		10	5.74218	5.74218	5.74218	3.06978	3.06978	0	0
		11	0	0	0	7.01562	0	0	0
		12	3.75064	3.75064	3.75064	3.75064	3.75064	0	0
		13	0	0	0	0	0	0	0
		14	2.98807	2.98807	2.98807	2.98807	0	0	0
		15	2.99025	2.99025	0	2.99025	2.99025	0	0
		16	2.94387	2.94387	2.94387	0	2.94387	0	0
		17	2.95519	2.95519	2.95519	2.95519	2.95519	0	0
		18	0	1.00229	1.00229	1.00229	0	1.00229	0
		19	0	0.937151	0	0	0.937151	0.937151	0
		20	7.49151	0	0	0	0	0	0
		21	0	0	0	0	2.92352	2.92352	0
		22	0.743616	0.743616	0.743616	0	0.743616	0.747477	0
		23	0	0	0	0	0	0	0
		24	2.32866	0	0	0	0	0	0
		25	0.443843	0.443843	0.443843	0.443843	0.443843	0.443843	0.443843
		26	4.08692	4.08692	4.08692	2.69915	2.69915	2.69915	0
		27	3.00643	3.00643	3.00643	3.00643	3.00643	0	0
		28	3.56894	3.56894	3.56894	0	0	0	0
		29	4.88261	3.50508	3.50508	3.50508	3.50508	0	0
		30	0	0	0	0	0	0	0
		31	0	0	0	0	0	0	0
		32	1.80015	1.80015	1.80015	1.80015	1.49155	0.658281	0.658281
		33	0	0	0	0	0	0	0
		34	0	0	0	0.289948	0	0	0
		35	0	0	0	0	0	0	0
		36	1.28607	1.28607	1.28607	1.28607	1.28607	0	0
		37	3.97826	3.97826	3.85102	3.85102	3.85102	1.00858	0
		38	0.534638	0.534638	0.534638	0	0	0	0.169432
		39	3.81043	3.81043	7.07798	0	3.81043	0	0
		40	1.19746	1.19746	0	0	0	0	0
		41	11.4888	0	0	2.70245	0	0	0
		42	0	0	0	0	0	0	0
		43	0.798036	0.798036	1.3025	1.3025	1.3025	0	0
		44	0	6.37918	6.37918	0	0	0	0
		45	3.80214	3.80214	3.80214	2.51948	2.51948	0	0
		46	0	0	0	3.2551	0	0	0
		47	3.94103	3.94103	3.94103	0.220233	0.220233	0.220233	0.220233
		48	0	0	0	0	0	0	0
		49	6.40217	6.40217	4.27543	4.27543	0	0	0
		50	0	9.61958	0	0	0	0	0
		51	0	0	0	0	0	3.14158	0
		52	1.53256	1.53256	1.53256	1.53256	1.53256	0	0
		53	2.08141	2.08141	2.08141	2.08141	0	0	0
		54	0	0	0	0	0	0	0
		55	3.00626	3.00626	3.00626	3.00626	0	1.87851	0
		56	3.59053	3.59053	1.0739	3.59053	0	1.0739	0
		57	0.49603	0.49603	0.49603	0.49603	0.49603	0.49603	0
		58	4.72883	4.72883	0.0738415	0.0738415	0	0	0
		59	0	0	0	0	0	0	0
		60	8.49424	2.7084	2.7084	2.7084	2.44034	0	0
		61	0	0	0	0	0	0	0
		62	2.48737	2.48737	2.48737	2.48737	2.48737	0	0
		63	0	0	7.37711	0	0	2.70685	0
		64	6.08424	6.08424	0	2.30247	0	0	0
		65	0	0	0	0	0	0	0
		66	0	0	0	0	0	0.0882644	0.0882644
		67	2.55462	2.55462	2.55462	0	0	0	0
		68	2.01305	2.01305	0.32896	0.32896	2.01305	0	0
		69	1.42872	1.42872	1.42872	1.42872	1.42872	0	0
		70	0	0	0	0	0	0	0
		71	0	0	0	0	0	0	0
		72	7.57339	0	0	0	0	0	0
		73	0	0	0	3.08406	3.08406	0	0
		74	1.5342	1.5342	3.23316	1.5342	1.5342	0	0
		75	0.0624788	0.0624788	0.0624788	0.0624788	0.0624788	0.584494	0.0624788
		76	0.551542	0.551542	0.551542	0.551542	1.25138	0.551542	0
		77	0	0	0	0	0	0	0
		78	6.59314	6.59314	6.59314	6.59314	0	0	0
		79	0	0	0	0	0	0	0
		80	3.77687	1.70504	1.70504	0	0	0	0
		81	0	0	0	1.1876	1.1876	0	0
		82	0	0	0	0	0	0	0
		83	6.57634	6.57634	6.57634	0	0	0	0
		84	0	0	0	0	1.98688	0	0
		85	3.03283	3.03283	0	3.03283	0	0	0
		86	1.3353	1.3353	1.3353	1.3353	1.3353	0	0
		87	3.46068	3.46068	3.46068	3.46068	0	0.739613	0
		88	0	0	0	0	0	0	0
		89	0.914964	0.914964	0.914964	0.914964	0.914964	0	0
		90	5.556	5.556	5.556	0	0	0	0
		91	0.346176	0.346176	0.346176	0.346176	0.346176	0.346176	0.0307225
		92	0	0	0	0	0	0	0
		93	0	0	0	0	0	0	0
		94	6.90149	6.90149	6.90149	0	0	0	0
		95	6.20608	6.20608	4.43222	4.84927	4.84927	2.7071	0
		96	1.72804	1.72804	1.72804	2.37914	0	0	0
		97	0.869426	0.869426	0.869426	0	0	0	0
		98	0	0	0	0	0	0.836835	0
		99	0	5.54368	0	0	0	0	0
		100	0	0	0	4.87505	0	0	0

## Sheet: Figure 4
Figure 4d
	Each eigenvector is a 50x50 matrix
	Example eigenvector 1 (left)
		0.023239	0.023422	0.023469	0.023364	0.023084	0.022601	0.021885	0.020904	0.019624	0.018019	0.016064	0.013743	0.011052	0.0079942	0.0045885	0.00086626	-0.0031268	-0.007331	-0.011674	-0.01607	-0.020426	-0.024639	-0.028601	-0.032204	-0.03534	-0.037906	-0.03981	-0.04097	-0.041319	-0.040809	-0.039413	-0.037124	-0.03396	-0.029964	-0.025199	-0.019755	-0.013739	-0.0072789	-0.00051572	0.0063963	0.013296	0.020018	0.0264	0.032283	0.037522	0.041983	0.045552	0.048136
		0.022437	0.022622	0.022683	0.022605	0.022364	0.021931	0.021277	0.020366	0.019166	0.017648	0.015787	0.013565	0.010976	0.0080228	0.0047215	0.0011024	-0.0027905	-0.0068995	-0.011153	-0.015469	-0.019753	-0.023904	-0.027817	-0.031383	-0.034496	-0.037054	-0.038963	-0.040143	-0.040526	-0.040065	-0.038729	-0.036514	-0.033436	-0.029534	-0.024872	-0.019537	-0.013635	-0.0072905	-0.00064395	0.0061531	0.012941	0.019558	0.025842	0.031638	0.0368	0.041196	0.044715	0.047264
		0.020553	0.020739	0.020828	0.020804	0.020642	0.020315	0.01979	0.019031	0.018005	0.01668	0.015029	0.013032	0.01068	0.0079716	0.0049208	0.0015537	-0.0020896	-0.0059554	-0.0099766	-0.014074	-0.018159	-0.022134	-0.025897	-0.029343	-0.032369	-0.034875	-0.036769	-0.037973	-0.038418	-0.038058	-0.036862	-0.034822	-0.031952	-0.028289	-0.023893	-0.018845	-0.013246	-0.0072158	-0.00088838	0.0055908	0.012069	0.018389	0.024396	0.029941	0.034881	0.039092	0.042465	0.04491
		0.017662	0.017848	0.017977	0.018031	0.017987	0.017815	0.017481	0.016949	0.016183	0.015148	0.013815	0.01216	0.010169	0.0078381	0.0051743	0.0021985	-0.0010549	-0.0045385	-0.0081918	-0.011942	-0.015708	-0.019397	-0.022914	-0.02616	-0.029036	-0.031448	-0.033307	-0.034536	-0.035069	-0.034859	-0.033874	-0.032104	-0.029559	-0.02627	-0.022292	-0.017699	-0.012582	-0.0070538	-0.0012372	0.0047318	0.010711	0.016553	0.022113	0.027251	0.031834	0.035744	0.038878	0.041153
		0.013878	0.014063	0.014242	0.014395	0.0145	0.014527	0.014438	0.014198	0.013767	0.013108	0.012187	0.010977	0.0094575	0.0076195	0.0054638	0.0030038	0.00026611	-0.0027101	-0.005873	-0.0091591	-0.012495	-0.015798	-0.018981	-0.021952	-0.024621	-0.026898	-0.0287	-0.029953	-0.030595	-0.030576	-0.029866	-0.02845	-0.026333	-0.023541	-0.020119	-0.016132	-0.01166	-0.0068037	-0.0016727	0.0036109	0.008918	0.014116	0.019074	0.023662	0.027763	0.031266	0.034078	0.036124
		0.009353	0.0095368	0.0097717	0.010041	0.01032	0.010578	0.010779	0.010881	0.010845	0.01063	0.010198	0.0095169	0.0085605	0.0073124	0.0057662	0.0039269	0.0018115	-0.00055065	-0.0031181	-0.0058382	-0.0086482	-0.011477	-0.014247	-0.016877	-0.019285	-0.021389	-0.023113	-0.024386	-0.02515	-0.025356	-0.024972	-0.02398	-0.022379	-0.020187	-0.017439	-0.014188	-0.010503	-0.0064653	-0.0021714	0.0022739	0.0067589	0.011168	0.015387	0.019302	0.022809	0.025812	0.028228	0.029991
		0.0042707	0.0044509	0.0047467	0.0051418	0.0056115	0.006124	0.0066418	0.0071235	0.0075252	0.0078032	0.0079157	0.0078249	0.0074989	0.0069138	0.0060545	0.0049168	0.003507	0.0018435	-4.4368e-05	-0.0021163	-0.004322	-0.0066031	-0.0088942	-0.011125	-0.013225	-0.015121	-0.016743	-0.018029	-0.018922	-0.019375	-0.019355	-0.01884	-0.017823	-0.016313	-0.014333	-0.011924	-0.0091371	-0.0060388	-0.0027059	0.00077608	0.0043152	0.007816	0.011182	0.014321	0.017143	0.019569	0.021528	0.022964
		-0.0011624	-0.00098802	-0.0006306	-0.00010618	0.00056068	0.0013379	0.0021873	0.0030658	0.0039275	0.0047257	0.0054145	0.0059509	0.0062968	0.0064207	0.0062987	0.0059165	0.0052695	0.0043637	0.0032158	0.0018524	0.00030981	-0.0013672	-0.0031269	-0.0049125	-0.0066636	-0.008319	-0.0098182	-0.011104	-0.012125	-0.012836	-0.013202	-0.013197	-0.01281	-0.012038	-0.010894	-0.0094011	-0.0075959	-0.0055251	-0.0032451	-0.00082023	0.0016798	0.0041814	0.0066103	0.0088931	0.01096	0.012749	0.014203	0.015278
		-0.0067235	-0.0065573	-0.0061413	-0.0054909	-0.0046304	-0.0035915	-0.002413	-0.0011386	0.00018406	0.0015058	0.0027771	0.0039503	0.0049813	0.0058311	0.0064674	0.0068656	0.0070099	0.0068936	0.0065199	0.0059014	0.0050596	0.0040243	0.0028328	0.0015279	0.00015695	-0.0012303	-0.0025833	-0.0038523	-0.0049909	-0.0059569	-0.0067144	-0.007235	-0.0074987	-0.0074948	-0.0072222	-0.0066897	-0.0059153	-0.004926	-0.0037564	-0.0024479	-0.0010469	0.00039687	0.0018318	0.0032068	0.0044726	0.0055839	0.0065009	0.0071906
		-0.012182	-0.012027	-0.011559	-0.010793	-0.0097529	-0.0084692	-0.0069805	-0.0053307	-0.0035682	-0.001744	8.9671e-05	0.0018813	0.0035814	0.0051444	0.0065296	0.0077028	0.0086371	0.0093135	0.0097215	0.0098591	0.009733	0.0093577	0.0087549	0.007953	0.0069855	0.0058896	0.0047055	0.0034742	0.0022363	0.0010308	-0.00010641	-0.0011439	-0.0020554	-0.0028205	-0.0034255	-0.0038636	-0.0041345	-0.0042446	-0.0042064	-0.0040377	-0.0037604	-0.0034001	-0.0029842	-0.0025413	-0.0020992	-0.0016844	-0.0013207	-0.0010278
		-0.017309	-0.017168	-0.016659	-0.015795	-0.014599	-0.013101	-0.011337	-0.0093514	-0.0071919	-0.0049104	-0.0025604	-0.00019649	0.0021278	0.0043611	0.0064557	0.0083684	0.010062	0.011505	0.012675	0.013555	0.014137	0.01442	0.01441	0.01412	0.01357	0.012784	0.011791	0.010622	0.0093119	0.0078954	0.0064075	0.0048821	0.0033512	0.0018441	0.00038671	-0.00099869	-0.002294	-0.0034853	-0.0045628	-0.0055207	-0.0063566	-0.0070714	-0.0076684	-0.008153	-0.0085318	-0.008812	-0.0090009	-0.0091052
		-0.021885	-0.021761	-0.021225	-0.020287	-0.018969	-0.017299	-0.015311	-0.013047	-0.010555	-0.0078834	-0.005088	-0.0022242	0.00065176	0.0034842	0.0062196	0.0088072	0.0112	0.013358	0.015243	0.016827	0.018087	0.019006	0.019576	0.019795	0.019667	0.019204	0.018423	0.017345	0.015998	0.014411	0.012617	0.010653	0.0085553	0.0063606	0.0041064	0.0018294	-0.00043528	-0.0026541	-0.0047957	-0.0068314	-0.0087351	-0.010483	-0.012056	-0.013436	-0.014608	-0.015561	-0.016286	-0.016776
		-0.025711	-0.025608	-0.02506	-0.024079	-0.022681	-0.020893	-0.018745	-0.016277	-0.013533	-0.01056	-0.0074128	-0.0041454	-0.00081556	0.0025188	0.0057997	0.0089709	0.011978	0.01477	0.0173	0.019526	0.021413	0.022928	0.02405	0.024761	0.025051	0.024919	0.024369	0.023414	0.02207	0.020364	0.018326	0.015991	0.0134	0.010597	0.00763	0.0045475	0.0014008	-0.0017585	-0.0048789	-0.0079101	-0.010803	-0.013513	-0.015995	-0.01821	-0.020125	-0.021709	-0.022938	-0.023791
		-0.028612	-0.028533	-0.027994	-0.027003	-0.025575	-0.023732	-0.021501	-0.018916	-0.016018	-0.01285	-0.0094623	-0.0059083	-0.0022439	0.0014724	0.0051806	0.0088205	0.012332	0.015657	0.018739	0.021525	0.023968	0.026023	0.027653	0.028827	0.029523	0.029724	0.029423	0.028622	0.027329	0.025564	0.023354	0.020732	0.017743	0.014434	0.010862	0.0070874	0.0031748	-0.00080804	-0.0047914	-0.0087051	-0.01248	-0.016048	-0.019347	-0.022315	-0.024901	-0.027056	-0.028741	-0.029926
		-0.030449	-0.030397	-0.029888	-0.028926	-0.027522	-0.025694	-0.023464	-0.020861	-0.017918	-0.014674	-0.011174	-0.0074666	-0.0036044	0.0003556	0.0043538	0.0083283	0.012216	0.015952	0.019474	0.022721	0.025633	0.028155	0.030238	0.031837	0.032916	0.033447	0.03341	0.032795	0.031604	0.029848	0.027548	0.024737	0.021459	0.017765	0.013718	0.0093876	0.0048497	0.00018601	-0.004518	-0.0091751	-0.013697	-0.017999	-0.021997	-0.025614	-0.028779	-0.03143	-0.033514	-0.034988
		-0.031121	-0.0311	-0.030641	-0.029748	-0.028426	-0.026688	-0.02455	-0.022033	-0.019163	-0.015973	-0.012498	-0.0087814	-0.0048708	-0.00081836	0.0033187	0.0074793	0.011599	0.015611	0.019448	0.02304	0.026321	0.029226	0.031694	0.033669	0.035103	0.035954	0.036193	0.035798	0.03476	0.033084	0.030784	0.027891	0.024446	0.020502	0.016127	0.011395	0.0063918	0.0012105	-0.0040509	-0.0092908	-0.014406	-0.019294	-0.023856	-0.028	-0.031638	-0.034696	-0.037108	-0.038824
		-0.030569	-0.030582	-0.030196	-0.029412	-0.028232	-0.02666	-0.024707	-0.022384	-0.019709	-0.016704	-0.013397	-0.0098225	-0.0060192	-0.0020333	0.0020831	0.0062724	0.010472	0.014614	0.018629	0.022443	0.025983	0.029177	0.031954	0.034248	0.036	0.037158	0.03768	0.037534	0.036702	0.035179	0.032974	0.030111	0.026628	0.022579	0.018032	0.013066	0.0077717	0.0022507	-0.0033895	-0.0090359	-0.014573	-0.019886	-0.024863	-0.029398	-0.033392	-0.036758	-0.039422	-0.041325
		-0.028784	-0.028832	-0.02854	-0.027905	-0.026924	-0.025594	-0.023916	-0.021894	-0.019533	-0.016847	-0.013851	-0.010568	-0.0070293	-0.0032705	0.00066354	0.0047212	0.0088437	0.012966	0.017017	0.020924	0.024607	0.02799	0.030993	0.033545	0.035574	0.037019	0.037827	0.037957	0.03738	0.036082	0.034064	0.031345	0.027957	0.023952	0.019395	0.014368	0.0089645	0.00329	-0.0025412	-0.0084086	-0.014188	-0.019755	-0.024988	-0.02977	-0.033993	-0.037563	-0.040396	-0.042427
		-0.025799	-0.025885	-0.025707	-0.025257	-0.024529	-0.023511	-0.022195	-0.020574	-0.018643	-0.016401	-0.013853	-0.011008	-0.0078845	-0.0045087	-0.00091494	0.0028534	0.0067443	0.010697	0.014644	0.018512	0.02222	0.025689	0.028834	0.031575	0.033835	0.035543	0.036636	0.037063	0.036786	0.035781	0.034041	0.031576	0.028413	0.024599	0.020195	0.015281	0.0099505	0.0043108	-0.0015213	-0.0074211	-0.013259	-0.018905	-0.024231	-0.029113	-0.033437	-0.037102	-0.040019	-0.042117
		-0.021698	-0.021822	-0.021774	-0.021543	-0.021115	-0.020473	-0.019597	-0.018469	-0.017071	-0.015388	-0.013412	-0.011139	-0.0085719	-0.0057245	-0.0026192	0.00071113	0.0042234	0.0078641	0.011571	0.015272	0.01889	0.022341	0.025541	0.028404	0.030845	0.032787	0.034158	0.034898	0.034959	0.034308	0.032929	0.030822	0.028007	0.024524	0.020428	0.015795	0.010716	0.0052942	-0.00035268	-0.0060996	-0.011816	-0.017368	-0.022626	-0.027462	-0.031759	-0.035411	-0.038327	-0.040433
		-0.016605	-0.016768	-0.016864	-0.016878	-0.016791	-0.016577	-0.016206	-0.015648	-0.014872	-0.013849	-0.012555	-0.01097	-0.009083	-0.0068931	-0.004409	-0.0016509	0.0013488	0.0045462	0.0078856	0.011301	0.014718	0.018055	0.021225	0.02414	0.026711	0.028854	0.030491	0.031552	0.031981	0.031735	0.030789	0.029133	0.026778	0.023754	0.02011	0.015915	0.011252	0.0062207	0.00093488	-0.0044837	-0.0099063	-0.015201	-0.020237	-0.024887	-0.029034	-0.032569	-0.035402	-0.037457
		-0.010686	-0.010887	-0.011136	-0.011416	-0.0117	-0.011954	-0.012139	-0.012212	-0.012128	-0.011844	-0.011318	-0.010517	-0.0094131	-0.0079887	-0.0062377	-0.0041667	-0.0017952	0.00084379	0.003704	0.0067268	0.0098429	0.012974	0.016034	0.018933	0.021582	0.02389	0.025773	0.027156	0.027973	0.028172	0.027717	0.02659	0.02479	0.022338	0.019273	0.015653	0.011555	0.0070708	0.0023054	-0.0026249	-0.0075965	-0.012482	-0.017154	-0.021489	-0.025371	-0.028694	-0.031368	-0.033317
		-0.0041401	-0.0043762	-0.0047834	-0.0053401	-0.006014	-0.0067628	-0.0075371	-0.0082816	-0.008938	-0.0094477	-0.0097546	-0.0098072	-0.0095619	-0.0089849	-0.0080541	-0.0067609	-0.0051109	-0.0031248	-0.00083774	0.0017007	0.0044281	0.0072712	0.010147	0.012968	0.015642	0.018077	0.020183	0.02188	0.023093	0.023762	0.023841	0.023302	0.022133	0.020344	0.017963	0.015036	0.01163	0.007825	0.0037178	-0.00058493	-0.0049679	-0.0093114	-0.013495	-0.0174	-0.020915	-0.02394	-0.026385	-0.02818
		0.0028076	0.0025385	0.0019734	0.0011369	6.7234e-05	-0.001186	-0.0025633	-0.0039978	-0.0054182	-0.0067512	-0.0079251	-0.0088724	-0.0095328	-0.009856	-0.0098037	-0.0093515	-0.0084905	-0.0072276	-0.0055862	-0.0036052	-0.0013382	0.0011479	0.0037758	0.0064595	0.0091081	0.011628	0.013928	0.01592	0.017525	0.018674	0.019313	0.019401	0.018917	0.017859	0.01624	0.014097	0.011483	0.0084647	0.0051275	0.0015666	-0.0021141	-0.0058048	-0.009394	-0.012772	-0.015835	-0.018488	-0.020647	-0.022245
		0.0099123	0.0096139	0.0088962	0.0077867	0.0063284	0.0045781	0.0026044	0.0004848	-0.0016969	-0.0038539	-0.0058998	-0.0077515	-0.0093329	-0.010577	-0.011431	-0.011853	-0.011819	-0.011324	-0.010376	-0.0090048	-0.0072525	-0.0051781	-0.0028529	-0.00035833	0.002217	0.0047802	0.0072378	0.009499	0.011479	0.013102	0.014305	0.015038	0.015268	0.01498	0.014177	0.012879	0.011126	0.0089725	0.0064879	0.0037542	0.00086248	-0.0020901	-0.0050037	-0.0077791	-0.010322	-0.012544	-0.01437	-0.015737
		0.016919	0.016596	0.015737	0.01437	0.012544	0.010322	0.0077791	0.0050037	0.0020901	-0.00086248	-0.0037542	-0.0064879	-0.0089725	-0.011126	-0.012879	-0.014177	-0.01498	-0.015268	-0.015038	-0.014305	-0.013102	-0.011479	-0.009499	-0.0072378	-0.0047802	-0.002217	0.00035833	0.0028529	0.0051781	0.0072525	0.0090048	0.010376	0.011324	0.011819	0.011853	0.011431	0.010577	0.0093329	0.0077515	0.0058998	0.0038539	0.0016969	-0.0004848	-0.0026044	-0.0045781	-0.0063284	-0.0077867	-0.0088962
		0.023573	0.023231	0.022245	0.020647	0.018488	0.015835	0.012772	0.009394	0.0058048	0.0021141	-0.0015666	-0.0051275	-0.0084647	-0.011483	-0.014097	-0.01624	-0.017859	-0.018917	-0.019401	-0.019313	-0.018674	-0.017525	-0.01592	-0.013928	-0.011628	-0.0091081	-0.0064595	-0.0037758	-0.0011479	0.0013382	0.0036052	0.0055862	0.0072276	0.0084905	0.0093515	0.0098037	0.009856	0.0095328	0.0088724	0.0079251	0.0067512	0.0054182	0.0039978	0.0025633	0.001186	-6.7234e-05	-0.0011369	-0.0019734
		0.029625	0.029271	0.02818	0.026385	0.02394	0.020915	0.0174	0.013495	0.0093114	0.0049679	0.00058493	-0.0037178	-0.007825	-0.01163	-0.015036	-0.017963	-0.020344	-0.022133	-0.023302	-0.023841	-0.023762	-0.023093	-0.02188	-0.020183	-0.018077	-0.015642	-0.012968	-0.010147	-0.0072712	-0.0044281	-0.0017007	0.00083774	0.0031248	0.0051109	0.0067609	0.0080541	0.0089849	0.0095619	0.0098072	0.0097546	0.0094477	0.008938	0.0082816	0.0075371	0.0067628	0.006014	0.0053401	0.0047834
		0.034848	0.034489	0.033317	0.031368	0.028694	0.025371	0.021489	0.017154	0.012482	0.0075965	0.0026249	-0.0023054	-0.0070708	-0.011555	-0.015653	-0.019273	-0.022338	-0.02479	-0.02659	-0.027717	-0.028172	-0.027973	-0.027156	-0.025773	-0.02389	-0.021582	-0.018933	-0.016034	-0.012974	-0.0098429	-0.0067268	-0.003704	-0.00084379	0.0017952	0.0041667	0.0062377	0.0079887	0.0094131	0.010517	0.011318	0.011844	0.012128	0.012212	0.012139	0.011954	0.0117	0.011416	0.011136
		0.039037	0.03868	0.037457	0.035402	0.032569	0.029034	0.024887	0.020237	0.015201	0.0099063	0.0044837	-0.00093488	-0.0062207	-0.011252	-0.015915	-0.02011	-0.023754	-0.026778	-0.029133	-0.030789	-0.031735	-0.031981	-0.031552	-0.030491	-0.028854	-0.026711	-0.02414	-0.021225	-0.018055	-0.014718	-0.011301	-0.0078856	-0.0045462	-0.0013488	0.0016509	0.004409	0.0068931	0.009083	0.01097	0.012555	0.013849	0.014872	0.015648	0.016206	0.016577	0.016791	0.016878	0.016864
		0.042022	0.041676	0.040433	0.038327	0.035411	0.031759	0.027462	0.022626	0.017368	0.011816	0.0060996	0.00035268	-0.0052942	-0.010716	-0.015795	-0.020428	-0.024524	-0.028007	-0.030822	-0.032929	-0.034308	-0.034959	-0.034898	-0.034158	-0.032787	-0.030845	-0.028404	-0.025541	-0.022341	-0.01889	-0.015272	-0.011571	-0.0078641	-0.0042234	-0.00071113	0.0026192	0.0057245	0.0085719	0.011139	0.013412	0.015388	0.017071	0.018469	0.019597	0.020473	0.021115	0.021543	0.021774
		0.043675	0.043346	0.042117	0.040019	0.037102	0.033437	0.029113	0.024231	0.018905	0.013259	0.0074211	0.0015213	-0.0043108	-0.0099505	-0.015281	-0.020195	-0.024599	-0.028413	-0.031576	-0.034041	-0.035781	-0.036786	-0.037063	-0.036636	-0.035543	-0.033835	-0.031575	-0.028834	-0.025689	-0.02222	-0.018512	-0.014644	-0.010697	-0.0067443	-0.0028534	0.00091494	0.0045087	0.0078845	0.011008	0.013853	0.016401	0.018643	0.020574	0.022195	0.023511	0.024529	0.025257	0.025707
		0.043909	0.043607	0.042427	0.040396	0.037563	0.033993	0.02977	0.024988	0.019755	0.014188	0.0084086	0.0025412	-0.00329	-0.0089645	-0.014368	-0.019395	-0.023952	-0.027957	-0.031345	-0.034064	-0.036082	-0.03738	-0.037957	-0.037827	-0.037019	-0.035574	-0.033545	-0.030993	-0.02799	-0.024607	-0.020924	-0.017017	-0.012966	-0.0088437	-0.0047212	-0.00066354	0.0032705	0.0070293	0.010568	0.013851	0.016847	0.019533	0.021894	0.023916	0.025594	0.026924	0.027905	0.02854
		0.042691	0.042423	0.041325	0.039422	0.036758	0.033392	0.029398	0.024863	0.019886	0.014573	0.0090359	0.0033895	-0.0022507	-0.0077717	-0.013066	-0.018032	-0.022579	-0.026628	-0.030111	-0.032974	-0.035179	-0.036702	-0.037534	-0.03768	-0.037158	-0.036	-0.034248	-0.031954	-0.029177	-0.025983	-0.022443	-0.018629	-0.014614	-0.010472	-0.0062724	-0.0020831	0.0020333	0.0060192	0.0098225	0.013397	0.016704	0.019709	0.022384	0.024707	0.02666	0.028232	0.029412	0.030196
		0.040035	0.039807	0.038824	0.037108	0.034696	0.031638	0.028	0.023856	0.019294	0.014406	0.0092908	0.0040509	-0.0012105	-0.0063918	-0.011395	-0.016127	-0.020502	-0.024446	-0.027891	-0.030784	-0.033084	-0.03476	-0.035798	-0.036193	-0.035954	-0.035103	-0.033669	-0.031694	-0.029226	-0.026321	-0.02304	-0.019448	-0.015611	-0.011599	-0.0074793	-0.0033187	0.00081836	0.0048708	0.0087814	0.012498	0.015973	0.019163	0.022033	0.02455	0.026688	0.028426	0.029748	0.030641
		0.036005	0.035825	0.034988	0.033514	0.03143	0.028779	0.025614	0.021997	0.017999	0.013697	0.0091751	0.004518	-0.00018601	-0.0048497	-0.0093876	-0.013718	-0.017765	-0.021459	-0.024737	-0.027548	-0.029848	-0.031604	-0.032795	-0.03341	-0.033447	-0.032916	-0.031837	-0.030238	-0.028155	-0.025633	-0.022721	-0.019474	-0.015952	-0.012216	-0.0083283	-0.0043538	-0.0003556	0.0036044	0.0074666	0.011174	0.014674	0.017918	0.020861	0.023464	0.025694	0.027522	0.028926	0.029888
		0.030717	0.030589	0.029926	0.028741	0.027056	0.024901	0.022315	0.019347	0.016048	0.01248	0.0087051	0.0047914	0.00080804	-0.0031748	-0.0070874	-0.010862	-0.014434	-0.017743	-0.020732	-0.023354	-0.025564	-0.027329	-0.028622	-0.029423	-0.029724	-0.029523	-0.028827	-0.027653	-0.026023	-0.023968	-0.021525	-0.018739	-0.015657	-0.012332	-0.0088205	-0.0051806	-0.0014724	0.0022439	0.0059083	0.0094623	0.01285	0.016018	0.018916	0.021501	0.023732	0.025575	0.027003	0.027994
		0.024329	0.024257	0.023791	0.022938	0.021709	0.020125	0.01821	0.015995	0.013513	0.010803	0.0079101	0.0048789	0.0017585	-0.0014008	-0.0045475	-0.00763	-0.010597	-0.0134	-0.015991	-0.018326	-0.020364	-0.02207	-0.023414	-0.024369	-0.024919	-0.025051	-0.024761	-0.02405	-0.022928	-0.021413	-0.019526	-0.0173	-0.01477	-0.011978	-0.0089709	-0.0057997	-0.0025188	0.00081556	0.0041454	0.0074128	0.01056	0.013533	0.016277	0.018745	0.020893	0.022681	0.024079	0.02506
		0.01704	0.017028	0.016776	0.016286	0.015561	0.014608	0.013436	0.012056	0.010483	0.0087351	0.0068314	0.0047957	0.0026541	0.00043528	-0.0018294	-0.0041064	-0.0063606	-0.0085553	-0.010653	-0.012617	-0.014411	-0.015998	-0.017345	-0.018423	-0.019204	-0.019667	-0.019795	-0.019576	-0.019006	-0.018087	-0.016827	-0.015243	-0.013358	-0.0112	-0.0088072	-0.0062196	-0.0034842	-0.00065176	0.0022242	0.005088	0.0078834	0.010555	0.013047	0.015311	0.017299	0.018969	0.020287	0.021225
		0.0090814	0.0091306	0.0091052	0.0090009	0.008812	0.0085318	0.008153	0.0076684	0.0070714	0.0063566	0.0055207	0.0045628	0.0034853	0.002294	0.00099869	-0.00038671	-0.0018441	-0.0033512	-0.0048821	-0.0064075	-0.0078954	-0.0093119	-0.010622	-0.011791	-0.012784	-0.01357	-0.01412	-0.01441	-0.01442	-0.014137	-0.013555	-0.012675	-0.011505	-0.010062	-0.0083684	-0.0064557	-0.0043611	-0.0021278	0.00019649	0.0025604	0.0049104	0.0071919	0.0093514	0.011337	0.013101	0.014599	0.015795	0.016659
		0.00071088	0.00082116	0.0010278	0.0013207	0.0016844	0.0020992	0.0025413	0.0029842	0.0034001	0.0037604	0.0040377	0.0042064	0.0042446	0.0041345	0.0038636	0.0034255	0.0028205	0.0020554	0.0011439	0.00010641	-0.0010308	-0.0022363	-0.0034742	-0.0047055	-0.0058896	-0.0069855	-0.007953	-0.0087549	-0.0093577	-0.009733	-0.0098591	-0.0097215	-0.0093135	-0.0086371	-0.0077028	-0.0065296	-0.0051444	-0.0035814	-0.0018813	-8.9671e-05	0.001744	0.0035682	0.0053307	0.0069805	0.0084692	0.0097529	0.010793	0.011559
		-0.0077984	-0.0076283	-0.0071906	-0.0065009	-0.0055839	-0.0044726	-0.0032068	-0.0018318	-0.00039687	0.0010469	0.0024479	0.0037564	0.004926	0.0059153	0.0066897	0.0072222	0.0074948	0.0074987	0.007235	0.0067144	0.0059569	0.0049909	0.0038523	0.0025833	0.0012303	-0.00015695	-0.0015279	-0.0028328	-0.0040243	-0.0050596	-0.0059014	-0.0065199	-0.0068936	-0.0070099	-0.0068656	-0.0064674	-0.0058311	-0.0049813	-0.0039503	-0.0027771	-0.0015058	-0.00018406	0.0011386	0.002413	0.0035915	0.0046304	0.0054909	0.0061413
		-0.016166	-0.015939	-0.015278	-0.014203	-0.012749	-0.01096	-0.0088931	-0.0066103	-0.0041814	-0.0016798	0.00082023	0.0032451	0.0055251	0.0075959	0.0094011	0.010894	0.012038	0.01281	0.013197	0.013202	0.012836	0.012125	0.011104	0.0098182	0.008319	0.0066636	0.0049125	0.0031269	0.0013672	-0.00030981	-0.0018524	-0.0032158	-0.0043637	-0.0052695	-0.0059165	-0.0062987	-0.0064207	-0.0062968	-0.0059509	-0.0054145	-0.0047257	-0.0039275	-0.0030658	-0.0021873	-0.0013379	-0.00056068	0.00010618	0.0006306
		-0.024114	-0.023835	-0.022964	-0.021528	-0.019569	-0.017143	-0.014321	-0.011182	-0.007816	-0.0043152	-0.00077608	0.0027059	0.0060388	0.0091371	0.011924	0.014333	0.016313	0.017823	0.01884	0.019355	0.019375	0.018922	0.018029	0.016743	0.015121	0.013225	0.011125	0.0088942	0.0066031	0.004322	0.0021163	4.4368e-05	-0.0018435	-0.003507	-0.0049168	-0.0060545	-0.0069138	-0.0074989	-0.0078249	-0.0079157	-0.0078032	-0.0075252	-0.0071235	-0.0066418	-0.006124	-0.0056115	-0.0051418	-0.0047467
		-0.031378	-0.031051	-0.029991	-0.028228	-0.025812	-0.022809	-0.019302	-0.015387	-0.011168	-0.0067589	-0.0022739	0.0021714	0.0064653	0.010503	0.014188	0.017439	0.020187	0.022379	0.02398	0.024972	0.025356	0.02515	0.024386	0.023113	0.021389	0.019285	0.016877	0.014247	0.011477	0.0086482	0.0058382	0.0031181	0.00055065	-0.0018115	-0.0039269	-0.0057662	-0.0073124	-0.0085605	-0.0095169	-0.010198	-0.01063	-0.010845	-0.010881	-0.010779	-0.010578	-0.01032	-0.010041	-0.0097717
		-0.037713	-0.037347	-0.036124	-0.034078	-0.031266	-0.027763	-0.023662	-0.019074	-0.014116	-0.008918	-0.0036109	0.0016727	0.0068037	0.01166	0.016132	0.020119	0.023541	0.026333	0.02845	0.029866	0.030576	0.030595	0.029953	0.0287	0.026898	0.024621	0.021952	0.018981	0.015798	0.012495	0.0091591	0.005873	0.0027101	-0.00026611	-0.0030038	-0.0054638	-0.0076195	-0.0094575	-0.010977	-0.012187	-0.013108	-0.013767	-0.014198	-0.014438	-0.014527	-0.0145	-0.014395	-0.014242
		-0.042907	-0.042509	-0.041153	-0.038878	-0.035744	-0.031834	-0.027251	-0.022113	-0.016553	-0.010711	-0.0047318	0.0012372	0.0070538	0.012582	0.017699	0.022292	0.02627	0.029559	0.032104	0.033874	0.034859	0.035069	0.034536	0.033307	0.031448	0.029036	0.02616	0.022914	0.019397	0.015708	0.011942	0.0081918	0.0045385	0.0010549	-0.0021985	-0.0051743	-0.0078381	-0.010169	-0.01216	-0.013815	-0.015148	-0.016183	-0.016949	-0.017481	-0.017815	-0.017987	-0.018031	-0.017977
		-0.046784	-0.046363	-0.04491	-0.042465	-0.039092	-0.034881	-0.029941	-0.024396	-0.018389	-0.012069	-0.0055908	0.00088838	0.0072158	0.013246	0.018845	0.023893	0.028289	0.031952	0.034822	0.036862	0.038058	0.038418	0.037973	0.036769	0.034875	0.032369	0.029343	0.025897	0.022134	0.018159	0.014074	0.0099766	0.0059554	0.0020896	-0.0015537	-0.0049208	-0.0079716	-0.01068	-0.013032	-0.015029	-0.01668	-0.018005	-0.019031	-0.01979	-0.020315	-0.020642	-0.020804	-0.020828
		-0.049212	-0.048777	-0.047264	-0.044715	-0.041196	-0.0368	-0.031638	-0.025842	-0.019558	-0.012941	-0.0061531	0.00064395	0.0072905	0.013635	0.019537	0.024872	0.029534	0.033436	0.036514	0.038729	0.040065	0.040526	0.040143	0.038963	0.037054	0.034496	0.031383	0.027817	0.023904	0.019753	0.015469	0.011153	0.0068995	0.0027905	-0.0011024	-0.0047215	-0.0080228	-0.010976	-0.013565	-0.015787	-0.017648	-0.019166	-0.020366	-0.021277	-0.021931	-0.022364	-0.022605	-0.022683
		-0.050108	-0.049669	-0.048136	-0.045552	-0.041983	-0.037522	-0.032283	-0.0264	-0.020018	-0.013296	-0.0063963	0.00051572	0.0072789	0.013739	0.019755	0.025199	0.029964	0.03396	0.037124	0.039413	0.040809	0.041319	0.04097	0.03981	0.037906	0.03534	0.032204	0.028601	0.024639	0.020426	0.01607	0.011674	0.007331	0.0031268	-0.00086626	-0.0045885	-0.0079942	-0.011052	-0.013743	-0.016064	-0.018019	-0.019624	-0.020904	-0.021885	-0.022601	-0.023084	-0.023364	-0.023469
	Example eigenvector 2 (middle)
		0.039216	0.038493	0.03635	0.032866	0.028171	0.022436	0.015874	0.0087263	0.0012569	-0.0062588	-0.013544	-0.020329	-0.026365	-0.031428	-0.035332	-0.037933	-0.039135	-0.038894	-0.037218	-0.034169	-0.029861	-0.024451	-0.018139	-0.011158	-0.0037656	0.0037656	0.011158	0.018139	0.024451	0.029861	0.034169	0.037218	0.038894	0.039135	0.037933	0.035332	0.031428	0.026365	0.020329	0.013544	0.0062588	-0.0012569	-0.0087263	-0.015874	-0.022436	-0.028171	-0.032866	-0.03635
		0.038493	0.037783	0.035679	0.03226	0.027651	0.022022	0.015581	0.0085654	0.0012337	-0.0061434	-0.013294	-0.019954	-0.025879	-0.030848	-0.034681	-0.037234	-0.038413	-0.038176	-0.036532	-0.033539	-0.02931	-0.024	-0.017804	-0.010952	-0.0036962	0.0036962	0.010952	0.017804	0.024	0.02931	0.033539	0.036532	0.038176	0.038413	0.037234	0.034681	0.030848	0.025879	0.019954	0.013294	0.0061434	-0.0012337	-0.0085654	-0.015581	-0.022022	-0.027651	-0.03226	-0.035679
		0.03635	0.035679	0.033693	0.030464	0.026112	0.020796	0.014714	0.0080886	0.0011651	-0.0058014	-0.012554	-0.018843	-0.024438	-0.029131	-0.03275	-0.035161	-0.036275	-0.036051	-0.034498	-0.031672	-0.027678	-0.022664	-0.016813	-0.010342	-0.0034904	0.0034904	0.010342	0.016813	0.022664	0.027678	0.031672	0.034498	0.036051	0.036275	0.035161	0.03275	0.029131	0.024438	0.018843	0.012554	0.0058014	-0.0011651	-0.0080886	-0.014714	-0.020796	-0.026112	-0.030464	-0.033693
		0.032866	0.03226	0.030464	0.027545	0.023609	0.018803	0.013304	0.0073134	0.0010534	-0.0052454	-0.011351	-0.017038	-0.022096	-0.026339	-0.029611	-0.031791	-0.032799	-0.032596	-0.031192	-0.028637	-0.025026	-0.020492	-0.015202	-0.0093513	-0.0031559	0.0031559	0.0093513	0.015202	0.020492	0.025026	0.028637	0.031192	0.032596	0.032799	0.031791	0.029611	0.026339	0.022096	0.017038	0.011351	0.0052454	-0.0010534	-0.0073134	-0.013304	-0.018803	-0.023609	-0.027545	-0.030464
		0.028171	0.027651	0.026112	0.023609	0.020236	0.016117	0.011403	0.0062685	0.00090291	-0.004496	-0.0097291	-0.014603	-0.018939	-0.022576	-0.025381	-0.027249	-0.028113	-0.027939	-0.026735	-0.024546	-0.02145	-0.017564	-0.01303	-0.0080153	-0.002705	0.002705	0.0080153	0.01303	0.017564	0.02145	0.024546	0.026735	0.027939	0.028113	0.027249	0.025381	0.022576	0.018939	0.014603	0.0097291	0.004496	-0.00090291	-0.0062685	-0.011403	-0.016117	-0.020236	-0.023609	-0.026112
		0.022436	0.022022	0.020796	0.018803	0.016117	0.012836	0.0090817	0.0049925	0.00071911	-0.0035808	-0.0077486	-0.011631	-0.015084	-0.01798	-0.020214	-0.021702	-0.02239	-0.022252	-0.021293	-0.019549	-0.017084	-0.013989	-0.010377	-0.0063836	-0.0021544	0.0021544	0.0063836	0.010377	0.013989	0.017084	0.019549	0.021293	0.022252	0.02239	0.021702	0.020214	0.01798	0.015084	0.011631	0.0077486	0.0035808	-0.00071911	-0.0049925	-0.0090817	-0.012836	-0.016117	-0.018803	-0.020796
		0.015874	0.015581	0.014714	0.013304	0.011403	0.0090817	0.0064255	0.0035323	0.00050878	-0.0025335	-0.0054823	-0.0082289	-0.010672	-0.012722	-0.014302	-0.015355	-0.015841	-0.015744	-0.015065	-0.013831	-0.012087	-0.0098972	-0.0073423	-0.0045166	-0.0015243	0.0015243	0.0045166	0.0073423	0.0098972	0.012087	0.013831	0.015065	0.015744	0.015841	0.015355	0.014302	0.012722	0.010672	0.0082289	0.0054823	0.0025335	-0.00050878	-0.0035323	-0.0064255	-0.0090817	-0.011403	-0.013304	-0.014714
		0.0087263	0.0085654	0.0080886	0.0073134	0.0062685	0.0049925	0.0035323	0.0019418	0.00027969	-0.0013927	-0.0030138	-0.0045237	-0.0058667	-0.0069934	-0.0078621	-0.0084409	-0.0087084	-0.0086547	-0.0082818	-0.0076034	-0.0066446	-0.0054408	-0.0040363	-0.0024829	-0.00083793	0.00083793	0.0024829	0.0040363	0.0054408	0.0066446	0.0076034	0.0082818	0.0086547	0.0087084	0.0084409	0.0078621	0.0069934	0.0058667	0.0045237	0.0030138	0.0013927	-0.00027969	-0.0019418	-0.0035323	-0.0049925	-0.0062685	-0.0073134	-0.0080886
		0.0012569	0.0012337	0.0011651	0.0010534	0.00090291	0.00071911	0.00050878	0.00027969	4.0286e-05	-0.00020061	-0.0004341	-0.00065158	-0.00084503	-0.0010073	-0.0011324	-0.0012158	-0.0012543	-0.0012466	-0.0011929	-0.0010952	-0.00095708	-0.00078368	-0.00058138	-0.00035763	-0.00012069	0.00012069	0.00035763	0.00058138	0.00078368	0.00095708	0.0010952	0.0011929	0.0012466	0.0012543	0.0012158	0.0011324	0.0010073	0.00084503	0.00065158	0.0004341	0.00020061	-4.0286e-05	-0.00027969	-0.00050878	-0.00071911	-0.00090291	-0.0010534	-0.0011651
		-0.0062588	-0.0061434	-0.0058014	-0.0052454	-0.004496	-0.0035808	-0.0025335	-0.0013927	-0.00020061	0.00099891	0.0021616	0.0032445	0.0042078	0.0050159	0.005639	0.0060541	0.006246	0.0062074	0.00594	0.0054534	0.0047658	0.0039023	0.0028949	0.0017808	0.00060099	-0.00060099	-0.0017808	-0.0028949	-0.0039023	-0.0047658	-0.0054534	-0.00594	-0.0062074	-0.006246	-0.0060541	-0.005639	-0.0050159	-0.0042078	-0.0032445	-0.0021616	-0.00099891	0.00020061	0.0013927	0.0025335	0.0035808	0.004496	0.0052454	0.0058014
		-0.013544	-0.013294	-0.012554	-0.011351	-0.0097291	-0.0077486	-0.0054823	-0.0030138	-0.0004341	0.0021616	0.0046775	0.007021	0.0091055	0.010854	0.012202	0.013101	0.013516	0.013433	0.012854	0.011801	0.010313	0.0084444	0.0062645	0.0038536	0.0013005	-0.0013005	-0.0038536	-0.0062645	-0.0084444	-0.010313	-0.011801	-0.012854	-0.013433	-0.013516	-0.013101	-0.012202	-0.010854	-0.0091055	-0.007021	-0.0046775	-0.0021616	0.0004341	0.0030138	0.0054823	0.0077486	0.0097291	0.011351	0.012554
		-0.020329	-0.019954	-0.018843	-0.017038	-0.014603	-0.011631	-0.0082289	-0.0045237	-0.00065158	0.0032445	0.007021	0.010538	0.013667	0.016292	0.018316	0.019664	0.020287	0.020162	0.019293	0.017713	0.01548	0.012675	0.009403	0.0057842	0.0019521	-0.0019521	-0.0057842	-0.009403	-0.012675	-0.01548	-0.017713	-0.019293	-0.020162	-0.020287	-0.019664	-0.018316	-0.016292	-0.013667	-0.010538	-0.007021	-0.0032445	0.00065158	0.0045237	0.0082289	0.011631	0.014603	0.017038	0.018843
		-0.026365	-0.025879	-0.024438	-0.022096	-0.018939	-0.015084	-0.010672	-0.0058667	-0.00084503	0.0042078	0.0091055	0.013667	0.017725	0.021129	0.023754	0.025502	0.026311	0.026148	0.025022	0.022972	0.020075	0.016438	0.012195	0.0075015	0.0025316	-0.0025316	-0.0075015	-0.012195	-0.016438	-0.020075	-0.022972	-0.025022	-0.026148	-0.026311	-0.025502	-0.023754	-0.021129	-0.017725	-0.013667	-0.0091055	-0.0042078	0.00084503	0.0058667	0.010672	0.015084	0.018939	0.022096	0.024438
		-0.031428	-0.030848	-0.029131	-0.026339	-0.022576	-0.01798	-0.012722	-0.0069934	-0.0010073	0.0050159	0.010854	0.016292	0.021129	0.025187	0.028316	0.0304	0.031363	0.03117	0.029827	0.027384	0.023931	0.019595	0.014537	0.0089421	0.0030178	-0.0030178	-0.0089421	-0.014537	-0.019595	-0.023931	-0.027384	-0.029827	-0.03117	-0.031363	-0.0304	-0.028316	-0.025187	-0.021129	-0.016292	-0.010854	-0.0050159	0.0010073	0.0069934	0.012722	0.01798	0.022576	0.026339	0.029131
		-0.035332	-0.034681	-0.03275	-0.029611	-0.025381	-0.020214	-0.014302	-0.0078621	-0.0011324	0.005639	0.012202	0.018316	0.023754	0.028316	0.031833	0.034177	0.03526	0.035042	0.033532	0.030786	0.026903	0.022029	0.016342	0.010053	0.0033927	-0.0033927	-0.010053	-0.016342	-0.022029	-0.026903	-0.030786	-0.033532	-0.035042	-0.03526	-0.034177	-0.031833	-0.028316	-0.023754	-0.018316	-0.012202	-0.005639	0.0011324	0.0078621	0.014302	0.020214	0.025381	0.029611	0.03275
		-0.037933	-0.037234	-0.035161	-0.031791	-0.027249	-0.021702	-0.015355	-0.0084409	-0.0012158	0.0060541	0.013101	0.019664	0.025502	0.0304	0.034177	0.036693	0.037855	0.037622	0.036001	0.033052	0.028884	0.023651	0.017546	0.010793	0.0036425	-0.0036425	-0.010793	-0.017546	-0.023651	-0.028884	-0.033052	-0.036001	-0.037622	-0.037855	-0.036693	-0.034177	-0.0304	-0.025502	-0.019664	-0.013101	-0.0060541	0.0012158	0.0084409	0.015355	0.021702	0.027249	0.031791	0.035161
		-0.039135	-0.038413	-0.036275	-0.032799	-0.028113	-0.02239	-0.015841	-0.0087084	-0.0012543	0.006246	0.013516	0.020287	0.026311	0.031363	0.03526	0.037855	0.039055	0.038814	0.037141	0.034099	0.029799	0.0244	0.018101	0.011135	0.0037579	-0.0037579	-0.011135	-0.018101	-0.0244	-0.029799	-0.034099	-0.037141	-0.038814	-0.039055	-0.037855	-0.03526	-0.031363	-0.026311	-0.020287	-0.013516	-0.006246	0.0012543	0.0087084	0.015841	0.02239	0.028113	0.032799	0.036275
		-0.038894	-0.038176	-0.036051	-0.032596	-0.027939	-0.022252	-0.015744	-0.0086547	-0.0012466	0.0062074	0.013433	0.020162	0.026148	0.03117	0.035042	0.037622	0.038814	0.038574	0.036912	0.033889	0.029615	0.02425	0.01799	0.011066	0.0037347	-0.0037347	-0.011066	-0.01799	-0.02425	-0.029615	-0.033889	-0.036912	-0.038574	-0.038814	-0.037622	-0.035042	-0.03117	-0.026148	-0.020162	-0.013433	-0.0062074	0.0012466	0.0086547	0.015744	0.022252	0.027939	0.032596	0.036051
		-0.037218	-0.036532	-0.034498	-0.031192	-0.026735	-0.021293	-0.015065	-0.0082818	-0.0011929	0.00594	0.012854	0.019293	0.025022	0.029827	0.033532	0.036001	0.037141	0.036912	0.035322	0.032429	0.028339	0.023205	0.017215	0.01059	0.0035738	-0.0035738	-0.01059	-0.017215	-0.023205	-0.028339	-0.032429	-0.035322	-0.036912	-0.037141	-0.036001	-0.033532	-0.029827	-0.025022	-0.019293	-0.012854	-0.00594	0.0011929	0.0082818	0.015065	0.021293	0.026735	0.031192	0.034498
		-0.034169	-0.033539	-0.031672	-0.028637	-0.024546	-0.019549	-0.013831	-0.0076034	-0.0010952	0.0054534	0.011801	0.017713	0.022972	0.027384	0.030786	0.033052	0.034099	0.033889	0.032429	0.029772	0.026018	0.021304	0.015805	0.0097221	0.003281	-0.003281	-0.0097221	-0.015805	-0.021304	-0.026018	-0.029772	-0.032429	-0.033889	-0.034099	-0.033052	-0.030786	-0.027384	-0.022972	-0.017713	-0.011801	-0.0054534	0.0010952	0.0076034	0.013831	0.019549	0.024546	0.028637	0.031672
		-0.029861	-0.02931	-0.027678	-0.025026	-0.02145	-0.017084	-0.012087	-0.0066446	-0.00095708	0.0047658	0.010313	0.01548	0.020075	0.023931	0.026903	0.028884	0.029799	0.029615	0.028339	0.026018	0.022737	0.018618	0.013812	0.0084962	0.0028673	-0.0028673	-0.0084962	-0.013812	-0.018618	-0.022737	-0.026018	-0.028339	-0.029615	-0.029799	-0.028884	-0.026903	-0.023931	-0.020075	-0.01548	-0.010313	-0.0047658	0.00095708	0.0066446	0.012087	0.017084	0.02145	0.025026	0.027678
		-0.024451	-0.024	-0.022664	-0.020492	-0.017564	-0.013989	-0.0098972	-0.0054408	-0.00078368	0.0039023	0.0084444	0.012675	0.016438	0.019595	0.022029	0.023651	0.0244	0.02425	0.023205	0.021304	0.018618	0.015245	0.011309	0.0069569	0.0023478	-0.0023478	-0.0069569	-0.011309	-0.015245	-0.018618	-0.021304	-0.023205	-0.02425	-0.0244	-0.023651	-0.022029	-0.019595	-0.016438	-0.012675	-0.0084444	-0.0039023	0.00078368	0.0054408	0.0098972	0.013989	0.017564	0.020492	0.022664
		-0.018139	-0.017804	-0.016813	-0.015202	-0.01303	-0.010377	-0.0073423	-0.0040363	-0.00058138	0.0028949	0.0062645	0.009403	0.012195	0.014537	0.016342	0.017546	0.018101	0.01799	0.017215	0.015805	0.013812	0.011309	0.0083899	0.005161	0.0017417	-0.0017417	-0.005161	-0.0083899	-0.011309	-0.013812	-0.015805	-0.017215	-0.01799	-0.018101	-0.017546	-0.016342	-0.014537	-0.012195	-0.009403	-0.0062645	-0.0028949	0.00058138	0.0040363	0.0073423	0.010377	0.01303	0.015202	0.016813
		-0.011158	-0.010952	-0.010342	-0.0093513	-0.0080153	-0.0063836	-0.0045166	-0.0024829	-0.00035763	0.0017808	0.0038536	0.0057842	0.0075015	0.0089421	0.010053	0.010793	0.011135	0.011066	0.01059	0.0097221	0.0084962	0.0069569	0.005161	0.0031747	0.0010714	-0.0010714	-0.0031747	-0.005161	-0.0069569	-0.0084962	-0.0097221	-0.01059	-0.011066	-0.011135	-0.010793	-0.010053	-0.0089421	-0.0075015	-0.0057842	-0.0038536	-0.0017808	0.00035763	0.0024829	0.0045166	0.0063836	0.0080153	0.0093513	0.010342
		-0.0037656	-0.0036962	-0.0034904	-0.0031559	-0.002705	-0.0021544	-0.0015243	-0.00083793	-0.00012069	0.00060099	0.0013005	0.0019521	0.0025316	0.0030178	0.0033927	0.0036425	0.0037579	0.0037347	0.0035738	0.003281	0.0028673	0.0023478	0.0017417	0.0010714	0.00036159	-0.00036159	-0.0010714	-0.0017417	-0.0023478	-0.0028673	-0.003281	-0.0035738	-0.0037347	-0.0037579	-0.0036425	-0.0033927	-0.0030178	-0.0025316	-0.0019521	-0.0013005	-0.00060099	0.00012069	0.00083793	0.0015243	0.0021544	0.002705	0.0031559	0.0034904
		0.0037656	0.0036962	0.0034904	0.0031559	0.002705	0.0021544	0.0015243	0.00083793	0.00012069	-0.00060099	-0.0013005	-0.0019521	-0.0025316	-0.0030178	-0.0033927	-0.0036425	-0.0037579	-0.0037347	-0.0035738	-0.003281	-0.0028673	-0.0023478	-0.0017417	-0.0010714	-0.00036159	0.00036159	0.0010714	0.0017417	0.0023478	0.0028673	0.003281	0.0035738	0.0037347	0.0037579	0.0036425	0.0033927	0.0030178	0.0025316	0.0019521	0.0013005	0.00060099	-0.00012069	-0.00083793	-0.0015243	-0.0021544	-0.002705	-0.0031559	-0.0034904
		0.011158	0.010952	0.010342	0.0093513	0.0080153	0.0063836	0.0045166	0.0024829	0.00035763	-0.0017808	-0.0038536	-0.0057842	-0.0075015	-0.0089421	-0.010053	-0.010793	-0.011135	-0.011066	-0.01059	-0.0097221	-0.0084962	-0.0069569	-0.005161	-0.0031747	-0.0010714	0.0010714	0.0031747	0.005161	0.0069569	0.0084962	0.0097221	0.01059	0.011066	0.011135	0.010793	0.010053	0.0089421	0.0075015	0.0057842	0.0038536	0.0017808	-0.00035763	-0.0024829	-0.0045166	-0.0063836	-0.0080153	-0.0093513	-0.010342
		0.018139	0.017804	0.016813	0.015202	0.01303	0.010377	0.0073423	0.0040363	0.00058138	-0.0028949	-0.0062645	-0.009403	-0.012195	-0.014537	-0.016342	-0.017546	-0.018101	-0.01799	-0.017215	-0.015805	-0.013812	-0.011309	-0.0083899	-0.005161	-0.0017417	0.0017417	0.005161	0.0083899	0.011309	0.013812	0.015805	0.017215	0.01799	0.018101	0.017546	0.016342	0.014537	0.012195	0.009403	0.0062645	0.0028949	-0.00058138	-0.0040363	-0.0073423	-0.010377	-0.01303	-0.015202	-0.016813
		0.024451	0.024	0.022664	0.020492	0.017564	0.013989	0.0098972	0.0054408	0.00078368	-0.0039023	-0.0084444	-0.012675	-0.016438	-0.019595	-0.022029	-0.023651	-0.0244	-0.02425	-0.023205	-0.021304	-0.018618	-0.015245	-0.011309	-0.0069569	-0.0023478	0.0023478	0.0069569	0.011309	0.015245	0.018618	0.021304	0.023205	0.02425	0.0244	0.023651	0.022029	0.019595	0.016438	0.012675	0.0084444	0.0039023	-0.00078368	-0.0054408	-0.0098972	-0.013989	-0.017564	-0.020492	-0.022664
		0.029861	0.02931	0.027678	0.025026	0.02145	0.017084	0.012087	0.0066446	0.00095708	-0.0047658	-0.010313	-0.01548	-0.020075	-0.023931	-0.026903	-0.028884	-0.029799	-0.029615	-0.028339	-0.026018	-0.022737	-0.018618	-0.013812	-0.0084962	-0.0028673	0.0028673	0.0084962	0.013812	0.018618	0.022737	0.026018	0.028339	0.029615	0.029799	0.028884	0.026903	0.023931	0.020075	0.01548	0.010313	0.0047658	-0.00095708	-0.0066446	-0.012087	-0.017084	-0.02145	-0.025026	-0.027678
		0.034169	0.033539	0.031672	0.028637	0.024546	0.019549	0.013831	0.0076034	0.0010952	-0.0054534	-0.011801	-0.017713	-0.022972	-0.027384	-0.030786	-0.033052	-0.034099	-0.033889	-0.032429	-0.029772	-0.026018	-0.021304	-0.015805	-0.0097221	-0.003281	0.003281	0.0097221	0.015805	0.021304	0.026018	0.029772	0.032429	0.033889	0.034099	0.033052	0.030786	0.027384	0.022972	0.017713	0.011801	0.0054534	-0.0010952	-0.0076034	-0.013831	-0.019549	-0.024546	-0.028637	-0.031672
		0.037218	0.036532	0.034498	0.031192	0.026735	0.021293	0.015065	0.0082818	0.0011929	-0.00594	-0.012854	-0.019293	-0.025022	-0.029827	-0.033532	-0.036001	-0.037141	-0.036912	-0.035322	-0.032429	-0.028339	-0.023205	-0.017215	-0.01059	-0.0035738	0.0035738	0.01059	0.017215	0.023205	0.028339	0.032429	0.035322	0.036912	0.037141	0.036001	0.033532	0.029827	0.025022	0.019293	0.012854	0.00594	-0.0011929	-0.0082818	-0.015065	-0.021293	-0.026735	-0.031192	-0.034498
		0.038894	0.038176	0.036051	0.032596	0.027939	0.022252	0.015744	0.0086547	0.0012466	-0.0062074	-0.013433	-0.020162	-0.026148	-0.03117	-0.035042	-0.037622	-0.038814	-0.038574	-0.036912	-0.033889	-0.029615	-0.02425	-0.01799	-0.011066	-0.0037347	0.0037347	0.011066	0.01799	0.02425	0.029615	0.033889	0.036912	0.038574	0.038814	0.037622	0.035042	0.03117	0.026148	0.020162	0.013433	0.0062074	-0.0012466	-0.0086547	-0.015744	-0.022252	-0.027939	-0.032596	-0.036051
		0.039135	0.038413	0.036275	0.032799	0.028113	0.02239	0.015841	0.0087084	0.0012543	-0.006246	-0.013516	-0.020287	-0.026311	-0.031363	-0.03526	-0.037855	-0.039055	-0.038814	-0.037141	-0.034099	-0.029799	-0.0244	-0.018101	-0.011135	-0.0037579	0.0037579	0.011135	0.018101	0.0244	0.029799	0.034099	0.037141	0.038814	0.039055	0.037855	0.03526	0.031363	0.026311	0.020287	0.013516	0.006246	-0.0012543	-0.0087084	-0.015841	-0.02239	-0.028113	-0.032799	-0.036275
		0.037933	0.037234	0.035161	0.031791	0.027249	0.021702	0.015355	0.0084409	0.0012158	-0.0060541	-0.013101	-0.019664	-0.025502	-0.0304	-0.034177	-0.036693	-0.037855	-0.037622	-0.036001	-0.033052	-0.028884	-0.023651	-0.017546	-0.010793	-0.0036425	0.0036425	0.010793	0.017546	0.023651	0.028884	0.033052	0.036001	0.037622	0.037855	0.036693	0.034177	0.0304	0.025502	0.019664	0.013101	0.0060541	-0.0012158	-0.0084409	-0.015355	-0.021702	-0.027249	-0.031791	-0.035161
		0.035332	0.034681	0.03275	0.029611	0.025381	0.020214	0.014302	0.0078621	0.0011324	-0.005639	-0.012202	-0.018316	-0.023754	-0.028316	-0.031833	-0.034177	-0.03526	-0.035042	-0.033532	-0.030786	-0.026903	-0.022029	-0.016342	-0.010053	-0.0033927	0.0033927	0.010053	0.016342	0.022029	0.026903	0.030786	0.033532	0.035042	0.03526	0.034177	0.031833	0.028316	0.023754	0.018316	0.012202	0.005639	-0.0011324	-0.0078621	-0.014302	-0.020214	-0.025381	-0.029611	-0.03275
		0.031428	0.030848	0.029131	0.026339	0.022576	0.01798	0.012722	0.0069934	0.0010073	-0.0050159	-0.010854	-0.016292	-0.021129	-0.025187	-0.028316	-0.0304	-0.031363	-0.03117	-0.029827	-0.027384	-0.023931	-0.019595	-0.014537	-0.0089421	-0.0030178	0.0030178	0.0089421	0.014537	0.019595	0.023931	0.027384	0.029827	0.03117	0.031363	0.0304	0.028316	0.025187	0.021129	0.016292	0.010854	0.0050159	-0.0010073	-0.0069934	-0.012722	-0.01798	-0.022576	-0.026339	-0.029131
		0.026365	0.025879	0.024438	0.022096	0.018939	0.015084	0.010672	0.0058667	0.00084503	-0.0042078	-0.0091055	-0.013667	-0.017725	-0.021129	-0.023754	-0.025502	-0.026311	-0.026148	-0.025022	-0.022972	-0.020075	-0.016438	-0.012195	-0.0075015	-0.0025316	0.0025316	0.0075015	0.012195	0.016438	0.020075	0.022972	0.025022	0.026148	0.026311	0.025502	0.023754	0.021129	0.017725	0.013667	0.0091055	0.0042078	-0.00084503	-0.0058667	-0.010672	-0.015084	-0.018939	-0.022096	-0.024438
		0.020329	0.019954	0.018843	0.017038	0.014603	0.011631	0.0082289	0.0045237	0.00065158	-0.0032445	-0.007021	-0.010538	-0.013667	-0.016292	-0.018316	-0.019664	-0.020287	-0.020162	-0.019293	-0.017713	-0.01548	-0.012675	-0.009403	-0.0057842	-0.0019521	0.0019521	0.0057842	0.009403	0.012675	0.01548	0.017713	0.019293	0.020162	0.020287	0.019664	0.018316	0.016292	0.013667	0.010538	0.007021	0.0032445	-0.00065158	-0.0045237	-0.0082289	-0.011631	-0.014603	-0.017038	-0.018843
		0.013544	0.013294	0.012554	0.011351	0.0097291	0.0077486	0.0054823	0.0030138	0.0004341	-0.0021616	-0.0046775	-0.007021	-0.0091055	-0.010854	-0.012202	-0.013101	-0.013516	-0.013433	-0.012854	-0.011801	-0.010313	-0.0084444	-0.0062645	-0.0038536	-0.0013005	0.0013005	0.0038536	0.0062645	0.0084444	0.010313	0.011801	0.012854	0.013433	0.013516	0.013101	0.012202	0.010854	0.0091055	0.007021	0.0046775	0.0021616	-0.0004341	-0.0030138	-0.0054823	-0.0077486	-0.0097291	-0.011351	-0.012554
		0.0062588	0.0061434	0.0058014	0.0052454	0.004496	0.0035808	0.0025335	0.0013927	0.00020061	-0.00099891	-0.0021616	-0.0032445	-0.0042078	-0.0050159	-0.005639	-0.0060541	-0.006246	-0.0062074	-0.00594	-0.0054534	-0.0047658	-0.0039023	-0.0028949	-0.0017808	-0.00060099	0.00060099	0.0017808	0.0028949	0.0039023	0.0047658	0.0054534	0.00594	0.0062074	0.006246	0.0060541	0.005639	0.0050159	0.0042078	0.0032445	0.0021616	0.00099891	-0.00020061	-0.0013927	-0.0025335	-0.0035808	-0.004496	-0.0052454	-0.0058014
		-0.0012569	-0.0012337	-0.0011651	-0.0010534	-0.00090291	-0.00071911	-0.00050878	-0.00027969	-4.0286e-05	0.00020061	0.0004341	0.00065158	0.00084503	0.0010073	0.0011324	0.0012158	0.0012543	0.0012466	0.0011929	0.0010952	0.00095708	0.00078368	0.00058138	0.00035763	0.00012069	-0.00012069	-0.00035763	-0.00058138	-0.00078368	-0.00095708	-0.0010952	-0.0011929	-0.0012466	-0.0012543	-0.0012158	-0.0011324	-0.0010073	-0.00084503	-0.00065158	-0.0004341	-0.00020061	4.0286e-05	0.00027969	0.00050878	0.00071911	0.00090291	0.0010534	0.0011651
		-0.0087263	-0.0085654	-0.0080886	-0.0073134	-0.0062685	-0.0049925	-0.0035323	-0.0019418	-0.00027969	0.0013927	0.0030138	0.0045237	0.0058667	0.0069934	0.0078621	0.0084409	0.0087084	0.0086547	0.0082818	0.0076034	0.0066446	0.0054408	0.0040363	0.0024829	0.00083793	-0.00083793	-0.0024829	-0.0040363	-0.0054408	-0.0066446	-0.0076034	-0.0082818	-0.0086547	-0.0087084	-0.0084409	-0.0078621	-0.0069934	-0.0058667	-0.0045237	-0.0030138	-0.0013927	0.00027969	0.0019418	0.0035323	0.0049925	0.0062685	0.0073134	0.0080886
		-0.015874	-0.015581	-0.014714	-0.013304	-0.011403	-0.0090817	-0.0064255	-0.0035323	-0.00050878	0.0025335	0.0054823	0.0082289	0.010672	0.012722	0.014302	0.015355	0.015841	0.015744	0.015065	0.013831	0.012087	0.0098972	0.0073423	0.0045166	0.0015243	-0.0015243	-0.0045166	-0.0073423	-0.0098972	-0.012087	-0.013831	-0.015065	-0.015744	-0.015841	-0.015355	-0.014302	-0.012722	-0.010672	-0.0082289	-0.0054823	-0.0025335	0.00050878	0.0035323	0.0064255	0.0090817	0.011403	0.013304	0.014714
		-0.022436	-0.022022	-0.020796	-0.018803	-0.016117	-0.012836	-0.0090817	-0.0049925	-0.00071911	0.0035808	0.0077486	0.011631	0.015084	0.01798	0.020214	0.021702	0.02239	0.022252	0.021293	0.019549	0.017084	0.013989	0.010377	0.0063836	0.0021544	-0.0021544	-0.0063836	-0.010377	-0.013989	-0.017084	-0.019549	-0.021293	-0.022252	-0.02239	-0.021702	-0.020214	-0.01798	-0.015084	-0.011631	-0.0077486	-0.0035808	0.00071911	0.0049925	0.0090817	0.012836	0.016117	0.018803	0.020796
		-0.028171	-0.027651	-0.026112	-0.023609	-0.020236	-0.016117	-0.011403	-0.0062685	-0.00090291	0.004496	0.0097291	0.014603	0.018939	0.022576	0.025381	0.027249	0.028113	0.027939	0.026735	0.024546	0.02145	0.017564	0.01303	0.0080153	0.002705	-0.002705	-0.0080153	-0.01303	-0.017564	-0.02145	-0.024546	-0.026735	-0.027939	-0.028113	-0.027249	-0.025381	-0.022576	-0.018939	-0.014603	-0.0097291	-0.004496	0.00090291	0.0062685	0.011403	0.016117	0.020236	0.023609	0.026112
		-0.032866	-0.03226	-0.030464	-0.027545	-0.023609	-0.018803	-0.013304	-0.0073134	-0.0010534	0.0052454	0.011351	0.017038	0.022096	0.026339	0.029611	0.031791	0.032799	0.032596	0.031192	0.028637	0.025026	0.020492	0.015202	0.0093513	0.0031559	-0.0031559	-0.0093513	-0.015202	-0.020492	-0.025026	-0.028637	-0.031192	-0.032596	-0.032799	-0.031791	-0.029611	-0.026339	-0.022096	-0.017038	-0.011351	-0.0052454	0.0010534	0.0073134	0.013304	0.018803	0.023609	0.027545	0.030464
		-0.03635	-0.035679	-0.033693	-0.030464	-0.026112	-0.020796	-0.014714	-0.0080886	-0.0011651	0.0058014	0.012554	0.018843	0.024438	0.029131	0.03275	0.035161	0.036275	0.036051	0.034498	0.031672	0.027678	0.022664	0.016813	0.010342	0.0034904	-0.0034904	-0.010342	-0.016813	-0.022664	-0.027678	-0.031672	-0.034498	-0.036051	-0.036275	-0.035161	-0.03275	-0.029131	-0.024438	-0.018843	-0.012554	-0.0058014	0.0011651	0.0080886	0.014714	0.020796	0.026112	0.030464	0.033693
		-0.038493	-0.037783	-0.035679	-0.03226	-0.027651	-0.022022	-0.015581	-0.0085654	-0.0012337	0.0061434	0.013294	0.019954	0.025879	0.030848	0.034681	0.037234	0.038413	0.038176	0.036532	0.033539	0.02931	0.024	0.017804	0.010952	0.0036962	-0.0036962	-0.010952	-0.017804	-0.024	-0.02931	-0.033539	-0.036532	-0.038176	-0.038413	-0.037234	-0.034681	-0.030848	-0.025879	-0.019954	-0.013294	-0.0061434	0.0012337	0.0085654	0.015581	0.022022	0.027651	0.03226	0.035679
		-0.039216	-0.038493	-0.03635	-0.032866	-0.028171	-0.022436	-0.015874	-0.0087263	-0.0012569	0.0062588	0.013544	0.020329	0.026365	0.031428	0.035332	0.037933	0.039135	0.038894	0.037218	0.034169	0.029861	0.024451	0.018139	0.011158	0.0037656	-0.0037656	-0.011158	-0.018139	-0.024451	-0.029861	-0.034169	-0.037218	-0.038894	-0.039135	-0.037933	-0.035332	-0.031428	-0.026365	-0.020329	-0.013544	-0.0062588	0.0012569	0.0087263	0.015874	0.022436	0.028171	0.032866	0.03635
	Example eigenvector 3 (right)
		0.025998	0.023584	0.018099	0.010125	0.00051778	-0.0096777	-0.019337	-0.027374	-0.032852	-0.035085	-0.033711	-0.028734	-0.02053	-0.0098089	0.0024456	0.015076	0.026863	0.036647	0.043443	0.046539	0.045571	0.040559	0.031911	0.020382	0.0070062	-0.0070062	-0.020382	-0.031911	-0.040559	-0.045571	-0.046539	-0.043443	-0.036647	-0.026863	-0.015076	-0.0024456	0.0098089	0.02053	0.028734	0.033711	0.035085	0.032852	0.027374	0.019337	0.0096777	-0.00051778	-0.010125	-0.018099
		0.026608	0.0242	0.018705	0.010704	0.0010522	-0.0092064	-0.018948	-0.027084	-0.032678	-0.03504	-0.033806	-0.028972	-0.020909	-0.010322	0.0018151	0.01435	0.026071	0.035822	0.042621	0.04576	0.044872	0.039975	0.031471	0.020109	0.0069134	-0.0069134	-0.020109	-0.031471	-0.039975	-0.044872	-0.04576	-0.042621	-0.035822	-0.026071	-0.01435	-0.0018151	0.010322	0.020909	0.028972	0.033806	0.03504	0.032678	0.027084	0.018948	0.0092064	-0.0010522	-0.010704	-0.018705
		0.026858	0.024545	0.019223	0.011449	0.0020474	-0.0079751	-0.017534	-0.025579	-0.031201	-0.033731	-0.032808	-0.02842	-0.020912	-0.010952	0.00053434	0.012448	0.023631	0.032978	0.039547	0.042658	0.041955	0.037451	0.029522	0.018878	0.0064928	-0.0064928	-0.018878	-0.029522	-0.037451	-0.041955	-0.042658	-0.039547	-0.032978	-0.023631	-0.012448	-0.00053434	0.010952	0.020912	0.02842	0.032808	0.033731	0.031201	0.025579	0.017534	0.0079751	-0.0020474	-0.011449	-0.019223
		0.026625	0.024494	0.019525	0.012232	0.0033796	-0.0061006	-0.015202	-0.022947	-0.028488	-0.031195	-0.030722	-0.027045	-0.020467	-0.011587	-0.0012484	0.0095495	0.019748	0.028335	0.034445	0.037451	0.037019	0.033154	0.026191	0.016771	0.0057715	-0.0057715	-0.016771	-0.026191	-0.033154	-0.037019	-0.037451	-0.034445	-0.028335	-0.019748	-0.0095495	0.0012484	0.011587	0.020467	0.027045	0.030722	0.031195	0.028488	0.022947	0.015202	0.0061006	-0.0033796	-0.012232	-0.019525
		0.025752	0.023883	0.01944	0.012878	0.0048705	-0.0037586	-0.012117	-0.019335	-0.024655	-0.02751	-0.027578	-0.02482	-0.019482	-0.012074	-0.0033171	0.0059254	0.014737	0.022236	0.027669	0.030483	0.030381	0.027355	0.021685	0.013914	0.0047932	-0.0047932	-0.013914	-0.021685	-0.027355	-0.030381	-0.030483	-0.027669	-0.022236	-0.014737	-0.0059254	0.0033171	0.012074	0.019482	0.02482	0.027578	0.02751	0.024655	0.019335	0.012117	0.0037586	-0.0048705	-0.012878	-0.01944
		0.024068	0.022532	0.018778	0.013184	0.0063068	-0.0011662	-0.0084904	-0.014937	-0.019867	-0.022794	-0.023433	-0.02173	-0.017864	-0.012234	-0.0054114	0.0019105	0.0089919	0.015118	0.019674	0.022202	0.022451	0.020403	0.016271	0.010477	0.0036154	-0.0036154	-0.010477	-0.016271	-0.020403	-0.022451	-0.022202	-0.019674	-0.015118	-0.0089919	-0.0019105	0.0054114	0.012234	0.017864	0.02173	0.023433	0.022794	0.019867	0.014937	0.0084904	0.0011662	-0.0063068	-0.013184	-0.018778
		0.021416	0.020271	0.017352	0.012942	0.0074641	0.0014394	-0.0045635	-0.0099842	-0.014326	-0.017204	-0.01838	-0.017787	-0.015533	-0.011888	-0.0072548	-0.0021289	0.0029545	0.0074743	0.010976	0.013118	0.013704	0.012706	0.010259	0.0066555	0.0023045	-0.0023045	-0.0066555	-0.010259	-0.012706	-0.013704	-0.013118	-0.010976	-0.0074743	-0.0029545	0.0021289	0.0072548	0.011888	0.015533	0.017787	0.01838	0.017204	0.014326	0.0099842	0.0045635	-0.0014394	-0.0074641	-0.012942	-0.017352
		0.01768	0.016971	0.015009	0.011973	0.0081324	0.0038232	-0.00058532	-0.0047247	-0.0082614	-0.010928	-0.012545	-0.013037	-0.012437	-0.01088	-0.0085844	-0.0058306	-0.0029291	-0.00018884	0.0021151	0.0037688	0.0046405	0.0046924	0.0039826	0.0026571	0.00093185	-0.00093185	-0.0026571	-0.0039826	-0.0046924	-0.0046405	-0.0037688	-0.0021151	0.00018884	0.0029291	0.0058306	0.0085844	0.01088	0.012437	0.013037	0.012545	0.010928	0.0082614	0.0047247	0.00058532	-0.0038232	-0.0081324	-0.011973	-0.015009
		0.012814	0.012569	0.011658	0.010147	0.0081411	0.0057759	0.0032048	0.00058783	-0.001921	-0.0041848	-0.0060934	-0.0075698	-0.0085737	-0.009101	-0.0091813	-0.0088709	-0.0082452	-0.0073895	-0.006389	-0.0053209	-0.0042472	-0.0032103	-0.0022311	-0.0013102	-0.00043162	0.00043162	0.0013102	0.0022311	0.0032103	0.0042472	0.0053209	0.006389	0.0073895	0.0082452	0.0088709	0.0091813	0.009101	0.0085737	0.0075698	0.0060934	0.0041848	0.001921	-0.00058783	-0.0032048	-0.0057759	-0.0081411	-0.010147	-0.011658
		0.0068586	0.0070898	0.0072888	0.0074072	0.0073797	0.0071332	0.0065962	0.0057106	0.004441	0.0027835	0.00077094	-0.0015251	-0.0039969	-0.0065064	-0.0088949	-0.010996	-0.012647	-0.013709	-0.014074	-0.013678	-0.012509	-0.01061	-0.0080769	-0.0050535	-0.0017198	0.0017198	0.0050535	0.0080769	0.01061	0.012509	0.013678	0.014074	0.013709	0.012647	0.010996	0.0088949	0.0065064	0.0039969	0.0015251	-0.00077094	-0.0027835	-0.004441	-0.0057106	-0.0065962	-0.0071332	-0.0073797	-0.0074072	-0.0072888
		-4.1613e-05	0.00065912	0.0019891	0.0037856	0.0058135	0.007791	0.0094211	0.010425	0.010575	0.0097205	0.0078119	0.0049069	0.001172	-0.00313	-0.007662	-0.012043	-0.015884	-0.018825	-0.020567	-0.02091	-0.019765	-0.017171	-0.013293	-0.0084057	-0.0028755	0.0028755	0.0084057	0.013293	0.017171	0.019765	0.02091	0.020567	0.018825	0.015884	0.012043	0.007662	0.00313	-0.001172	-0.0049069	-0.0078119	-0.0097205	-0.010575	-0.010425	-0.0094211	-0.007791	-0.0058135	-0.0037856	-0.0019891
		-0.0076382	-0.0064923	-0.0040531	-0.00059262	0.003491	0.0077152	0.011565	0.014547	0.016245	0.016363	0.014765	0.011488	0.0067455	0.0009109	-0.0055169	-0.01196	-0.017818	-0.022525	-0.025607	-0.026728	-0.025727	-0.022635	-0.017672	-0.011235	-0.0038531	0.0038531	0.011235	0.017672	0.022635	0.025727	0.026728	0.025607	0.022525	0.017818	0.01196	0.0055169	-0.0009109	-0.0067455	-0.011488	-0.014765	-0.016363	-0.016245	-0.014547	-0.011565	-0.0077152	-0.003491	0.00059262	0.0040531
		-0.015586	-0.014036	-0.010554	-0.0055117	0.00054335	0.0069436	0.012972	0.017935	0.02124	0.022453	0.021349	0.01794	0.012475	0.0054186	-0.0025906	-0.010803	-0.018431	-0.024726	-0.029054	-0.03096	-0.030211	-0.026827	-0.021075	-0.013449	-0.0046209	0.0046209	0.013449	0.021075	0.026827	0.030211	0.03096	0.029054	0.024726	0.018431	0.010803	0.0025906	-0.0054186	-0.012475	-0.01794	-0.021349	-0.022453	-0.02124	-0.017935	-0.012972	-0.0069436	-0.00054335	0.0055117	0.010554
		-0.023461	-0.021565	-0.017151	-0.010678	-0.0028248	0.0055806	0.013643	0.020494	0.02538	0.027743	0.027276	0.02396	0.018065	0.010127	0.00089824	-0.0087315	-0.017819	-0.025462	-0.030892	-0.033549	-0.033139	-0.029665	-0.023428	-0.014998	-0.0051612	0.0051612	0.014998	0.023428	0.029665	0.033139	0.033549	0.030892	0.025462	0.017819	0.0087315	-0.00089824	-0.010127	-0.018065	-0.02396	-0.027276	-0.027743	-0.02538	-0.020494	-0.013643	-0.0055806	0.0028248	0.010678	0.017151
		-0.030791	-0.028619	-0.023428	-0.015744	-0.0063527	0.0037863	0.013633	0.022173	0.028522	0.032013	0.032268	0.029234	0.02319	0.014722	0.0046632	-0.0059908	-0.016178	-0.024879	-0.031218	-0.034551	-0.034533	-0.03115	-0.024723	-0.015875	-0.0054704	0.0054704	0.015875	0.024723	0.03115	0.034533	0.034551	0.031218	0.024879	0.016178	0.0059908	-0.0046632	-0.014722	-0.02319	-0.029234	-0.032268	-0.032013	-0.028522	-0.022173	-0.013633	-0.0037863	0.0063527	0.015744	0.023428
		-0.037087	-0.034723	-0.028946	-0.020334	-0.0097466	0.0017593	0.013038	0.022967	0.030563	0.035077	0.036071	0.03346	0.027522	0.018866	0.0083758	-0.0028857	-0.013779	-0.023206	-0.030217	-0.03411	-0.034501	-0.031357	-0.025008	-0.016104	-0.0055571	0.0055571	0.016104	0.025008	0.031357	0.034501	0.03411	0.030217	0.023206	0.013779	0.0028857	-0.0083758	-0.018866	-0.027522	-0.03346	-0.036071	-0.035077	-0.030563	-0.022967	-0.013038	-0.0017593	0.0097466	0.020334	0.028946
		-0.041888	-0.039422	-0.033283	-0.024077	-0.012707	-0.00028438	0.011982	0.022908	0.031446	0.036795	0.038475	0.036372	0.030752	0.022228	0.011697	0.00025184	-0.010935	-0.020728	-0.02814	-0.032439	-0.033214	-0.03042	-0.024377	-0.015743	-0.0054398	0.0054398	0.015743	0.024377	0.03042	0.033214	0.032439	0.02814	0.020728	0.010935	-0.00025184	-0.011697	-0.022228	-0.030752	-0.036372	-0.038475	-0.036795	-0.031446	-0.022908	-0.011982	0.00028438	0.012707	0.024077	0.033283
		-0.044797	-0.042323	-0.036068	-0.026643	-0.014957	-0.0021329	0.010606	0.022057	0.031155	0.037077	0.039322	0.037754	0.032619	0.024511	0.014311	0.0030961	-0.0079688	-0.017753	-0.025274	-0.029792	-0.030889	-0.028509	-0.022955	-0.014867	-0.0051439	0.0051439	0.014867	0.022955	0.028509	0.030889	0.029792	0.025274	0.017753	0.0079688	-0.0030961	-0.014311	-0.024511	-0.032619	-0.037754	-0.039322	-0.037077	-0.031155	-0.022057	-0.010606	0.0021329	0.014957	0.026643	0.036068
		-0.045517	-0.043132	-0.037021	-0.027772	-0.016269	-0.0036004	0.0090457	0.020498	0.029717	0.035892	0.038524	0.037466	0.032934	0.025485	0.015952	0.0053613	-0.0051771	-0.01458	-0.021902	-0.02643	-0.027757	-0.025814	-0.020884	-0.013563	-0.0046987	0.0046987	0.013563	0.020884	0.025814	0.027757	0.02643	0.021902	0.01458	0.0051771	-0.0053613	-0.015952	-0.025485	-0.032934	-0.037466	-0.038524	-0.035892	-0.029717	-0.020498	-0.0090457	0.0036004	0.016269	0.027772	0.037021
		-0.043887	-0.041683	-0.035973	-0.027302	-0.016489	-0.0045458	0.0074241	0.018329	0.027198	0.033271	0.036072	0.035452	0.031597	0.025007	0.016439	0.0068301	-0.0028026	-0.011464	-0.018285	-0.022604	-0.024041	-0.022525	-0.018306	-0.01192	-0.0041345	0.0041345	0.01192	0.018306	0.022525	0.024041	0.022604	0.018285	0.011464	0.0028026	-0.0068301	-0.016439	-0.025007	-0.031597	-0.035452	-0.036072	-0.033271	-0.027198	-0.018329	-0.0074241	0.0045458	0.016489	0.027302	0.035973
		-0.039892	-0.037957	-0.032895	-0.025186	-0.015553	-0.0048867	0.0058371	0.015653	0.023701	0.029305	0.032036	0.031753	0.02861	0.023036	0.015686	0.0073749	-0.0010102	-0.0085998	-0.014631	-0.018525	-0.019942	-0.018815	-0.015355	-0.010022	-0.0034802	0.0034802	0.010022	0.015355	0.018815	0.019942	0.018525	0.014631	0.0085998	0.0010102	-0.0073749	-0.015686	-0.023036	-0.02861	-0.031753	-0.032036	-0.029305	-0.023701	-0.015653	-0.0058371	0.0048867	0.015553	0.025186	0.032895
		-0.033682	-0.032091	-0.027898	-0.0215	-0.013491	-0.0046069	0.0043474	0.012574	0.019361	0.024145	0.026569	0.026509	0.024086	0.019644	0.013718	0.0069703	0.00012712	-0.0061	-0.011085	-0.014352	-0.015619	-0.014828	-0.012145	-0.0079442	-0.0027612	0.0027612	0.0079442	0.012145	0.014828	0.015619	0.014352	0.011085	0.0061	-0.00012712	-0.0069703	-0.013718	-0.019644	-0.024086	-0.026509	-0.026569	-0.024145	-0.019361	-0.012574	-0.0043474	0.0046069	0.013491	0.0215	0.027898
		-0.025557	-0.024373	-0.021237	-0.016442	-0.010433	-0.0037579	0.002982	0.009191	0.014336	0.017995	0.019898	0.019951	0.018237	0.015012	0.010667	0.0056943	0.00063074	-0.0039957	-0.00772	-0.010187	-0.011187	-0.010674	-0.008769	-0.0057455	-0.0019986	0.0019986	0.0057455	0.008769	0.010674	0.011187	0.010187	0.00772	0.0039957	-0.00063074	-0.0056943	-0.010667	-0.015012	-0.018237	-0.019951	-0.019898	-0.017995	-0.014336	-0.009191	-0.002982	0.0037579	0.010433	0.016442	0.021237
		-0.015956	-0.015227	-0.013287	-0.010318	-0.0065931	-0.0024522	0.0017339	0.0055969	0.0088069	0.011103	0.012318	0.01239	0.011371	0.0094154	0.0067643	0.003719	0.00060969	-0.0022389	-0.0045406	-0.0060765	-0.0067163	-0.0064312	-0.0052944	-0.0034731	-0.0012088	0.0012088	0.0034731	0.0052944	0.0064312	0.0067163	0.0060765	0.0045406	0.0022389	-0.00060969	-0.003719	-0.0067643	-0.0094154	-0.011371	-0.01239	-0.012318	-0.011103	-0.0088069	-0.0055969	-0.0017339	0.0024522	0.0065931	0.010318	0.013287
		-0.0054249	-0.0051784	-0.0045218	-0.0035164	-0.0022547	-0.00085139	0.0005681	0.0018792	0.0029702	0.0037528	0.00417	0.0042012	0.0038633	0.0032082	0.0023172	0.0012918	0.00024335	-0.00071846	-0.0014971	-0.0020184	-0.0022386	-0.0021475	-0.0017698	-0.0011617	-0.00040443	0.00040443	0.0011617	0.0017698	0.0021475	0.0022386	0.0020184	0.0014971	0.00071846	-0.00024335	-0.0012918	-0.0023172	-0.0032082	-0.0038633	-0.0042012	-0.00417	-0.0037528	-0.0029702	-0.0018792	-0.0005681	0.00085139	0.0022547	0.0035164	0.0045218
		0.0054249	0.0051784	0.0045218	0.0035164	0.0022547	0.00085139	-0.0005681	-0.0018792	-0.0029702	-0.0037528	-0.00417	-0.0042012	-0.0038633	-0.0032082	-0.0023172	-0.0012918	-0.00024335	0.00071846	0.0014971	0.0020184	0.0022386	0.0021475	0.0017698	0.0011617	0.00040443	-0.00040443	-0.0011617	-0.0017698	-0.0021475	-0.0022386	-0.0020184	-0.0014971	-0.00071846	0.00024335	0.0012918	0.0023172	0.0032082	0.0038633	0.0042012	0.00417	0.0037528	0.0029702	0.0018792	0.0005681	-0.00085139	-0.0022547	-0.0035164	-0.0045218
		0.015956	0.015227	0.013287	0.010318	0.0065931	0.0024522	-0.0017339	-0.0055969	-0.0088069	-0.011103	-0.012318	-0.01239	-0.011371	-0.0094154	-0.0067643	-0.003719	-0.00060969	0.0022389	0.0045406	0.0060765	0.0067163	0.0064312	0.0052944	0.0034731	0.0012088	-0.0012088	-0.0034731	-0.0052944	-0.0064312	-0.0067163	-0.0060765	-0.0045406	-0.0022389	0.00060969	0.003719	0.0067643	0.0094154	0.011371	0.01239	0.012318	0.011103	0.0088069	0.0055969	0.0017339	-0.0024522	-0.0065931	-0.010318	-0.013287
		0.025557	0.024373	0.021237	0.016442	0.010433	0.0037579	-0.002982	-0.009191	-0.014336	-0.017995	-0.019898	-0.019951	-0.018237	-0.015012	-0.010667	-0.0056943	-0.00063074	0.0039957	0.00772	0.010187	0.011187	0.010674	0.008769	0.0057455	0.0019986	-0.0019986	-0.0057455	-0.008769	-0.010674	-0.011187	-0.010187	-0.00772	-0.0039957	0.00063074	0.0056943	0.010667	0.015012	0.018237	0.019951	0.019898	0.017995	0.014336	0.009191	0.002982	-0.0037579	-0.010433	-0.016442	-0.021237
		0.033682	0.032091	0.027898	0.0215	0.013491	0.0046069	-0.0043474	-0.012574	-0.019361	-0.024145	-0.026569	-0.026509	-0.024086	-0.019644	-0.013718	-0.0069703	-0.00012712	0.0061	0.011085	0.014352	0.015619	0.014828	0.012145	0.0079442	0.0027612	-0.0027612	-0.0079442	-0.012145	-0.014828	-0.015619	-0.014352	-0.011085	-0.0061	0.00012712	0.0069703	0.013718	0.019644	0.024086	0.026509	0.026569	0.024145	0.019361	0.012574	0.0043474	-0.0046069	-0.013491	-0.0215	-0.027898
		0.039892	0.037957	0.032895	0.025186	0.015553	0.0048867	-0.0058371	-0.015653	-0.023701	-0.029305	-0.032036	-0.031753	-0.02861	-0.023036	-0.015686	-0.0073749	0.0010102	0.0085998	0.014631	0.018525	0.019942	0.018815	0.015355	0.010022	0.0034802	-0.0034802	-0.010022	-0.015355	-0.018815	-0.019942	-0.018525	-0.014631	-0.0085998	-0.0010102	0.0073749	0.015686	0.023036	0.02861	0.031753	0.032036	0.029305	0.023701	0.015653	0.0058371	-0.0048867	-0.015553	-0.025186	-0.032895
		0.043887	0.041683	0.035973	0.027302	0.016489	0.0045458	-0.0074241	-0.018329	-0.027198	-0.033271	-0.036072	-0.035452	-0.031597	-0.025007	-0.016439	-0.0068301	0.0028026	0.011464	0.018285	0.022604	0.024041	0.022525	0.018306	0.01192	0.0041345	-0.0041345	-0.01192	-0.018306	-0.022525	-0.024041	-0.022604	-0.018285	-0.011464	-0.0028026	0.0068301	0.016439	0.025007	0.031597	0.035452	0.036072	0.033271	0.027198	0.018329	0.0074241	-0.0045458	-0.016489	-0.027302	-0.035973
		0.045517	0.043132	0.037021	0.027772	0.016269	0.0036004	-0.0090457	-0.020498	-0.029717	-0.035892	-0.038524	-0.037466	-0.032934	-0.025485	-0.015952	-0.0053613	0.0051771	0.01458	0.021902	0.02643	0.027757	0.025814	0.020884	0.013563	0.0046987	-0.0046987	-0.013563	-0.020884	-0.025814	-0.027757	-0.02643	-0.021902	-0.01458	-0.0051771	0.0053613	0.015952	0.025485	0.032934	0.037466	0.038524	0.035892	0.029717	0.020498	0.0090457	-0.0036004	-0.016269	-0.027772	-0.037021
		0.044797	0.042323	0.036068	0.026643	0.014957	0.0021329	-0.010606	-0.022057	-0.031155	-0.037077	-0.039322	-0.037754	-0.032619	-0.024511	-0.014311	-0.0030961	0.0079688	0.017753	0.025274	0.029792	0.030889	0.028509	0.022955	0.014867	0.0051439	-0.0051439	-0.014867	-0.022955	-0.028509	-0.030889	-0.029792	-0.025274	-0.017753	-0.0079688	0.0030961	0.014311	0.024511	0.032619	0.037754	0.039322	0.037077	0.031155	0.022057	0.010606	-0.0021329	-0.014957	-0.026643	-0.036068
		0.041888	0.039422	0.033283	0.024077	0.012707	0.00028438	-0.011982	-0.022908	-0.031446	-0.036795	-0.038475	-0.036372	-0.030752	-0.022228	-0.011697	-0.00025184	0.010935	0.020728	0.02814	0.032439	0.033214	0.03042	0.024377	0.015743	0.0054398	-0.0054398	-0.015743	-0.024377	-0.03042	-0.033214	-0.032439	-0.02814	-0.020728	-0.010935	0.00025184	0.011697	0.022228	0.030752	0.036372	0.038475	0.036795	0.031446	0.022908	0.011982	-0.00028438	-0.012707	-0.024077	-0.033283
		0.037087	0.034723	0.028946	0.020334	0.0097466	-0.0017593	-0.013038	-0.022967	-0.030563	-0.035077	-0.036071	-0.03346	-0.027522	-0.018866	-0.0083758	0.0028857	0.013779	0.023206	0.030217	0.03411	0.034501	0.031357	0.025008	0.016104	0.0055571	-0.0055571	-0.016104	-0.025008	-0.031357	-0.034501	-0.03411	-0.030217	-0.023206	-0.013779	-0.0028857	0.0083758	0.018866	0.027522	0.03346	0.036071	0.035077	0.030563	0.022967	0.013038	0.0017593	-0.0097466	-0.020334	-0.028946
		0.030791	0.028619	0.023428	0.015744	0.0063527	-0.0037863	-0.013633	-0.022173	-0.028522	-0.032013	-0.032268	-0.029234	-0.02319	-0.014722	-0.0046632	0.0059908	0.016178	0.024879	0.031218	0.034551	0.034533	0.03115	0.024723	0.015875	0.0054704	-0.0054704	-0.015875	-0.024723	-0.03115	-0.034533	-0.034551	-0.031218	-0.024879	-0.016178	-0.0059908	0.0046632	0.014722	0.02319	0.029234	0.032268	0.032013	0.028522	0.022173	0.013633	0.0037863	-0.0063527	-0.015744	-0.023428
		0.023461	0.021565	0.017151	0.010678	0.0028248	-0.0055806	-0.013643	-0.020494	-0.02538	-0.027743	-0.027276	-0.02396	-0.018065	-0.010127	-0.00089824	0.0087315	0.017819	0.025462	0.030892	0.033549	0.033139	0.029665	0.023428	0.014998	0.0051612	-0.0051612	-0.014998	-0.023428	-0.029665	-0.033139	-0.033549	-0.030892	-0.025462	-0.017819	-0.0087315	0.00089824	0.010127	0.018065	0.02396	0.027276	0.027743	0.02538	0.020494	0.013643	0.0055806	-0.0028248	-0.010678	-0.017151
		0.015586	0.014036	0.010554	0.0055117	-0.00054335	-0.0069436	-0.012972	-0.017935	-0.02124	-0.022453	-0.021349	-0.01794	-0.012475	-0.0054186	0.0025906	0.010803	0.018431	0.024726	0.029054	0.03096	0.030211	0.026827	0.021075	0.013449	0.0046209	-0.0046209	-0.013449	-0.021075	-0.026827	-0.030211	-0.03096	-0.029054	-0.024726	-0.018431	-0.010803	-0.0025906	0.0054186	0.012475	0.01794	0.021349	0.022453	0.02124	0.017935	0.012972	0.0069436	0.00054335	-0.0055117	-0.010554
		0.0076382	0.0064923	0.0040531	0.00059262	-0.003491	-0.0077152	-0.011565	-0.014547	-0.016245	-0.016363	-0.014765	-0.011488	-0.0067455	-0.0009109	0.0055169	0.01196	0.017818	0.022525	0.025607	0.026728	0.025727	0.022635	0.017672	0.011235	0.0038531	-0.0038531	-0.011235	-0.017672	-0.022635	-0.025727	-0.026728	-0.025607	-0.022525	-0.017818	-0.01196	-0.0055169	0.0009109	0.0067455	0.011488	0.014765	0.016363	0.016245	0.014547	0.011565	0.0077152	0.003491	-0.00059262	-0.0040531
		4.1613e-05	-0.00065912	-0.0019891	-0.0037856	-0.0058135	-0.007791	-0.0094211	-0.010425	-0.010575	-0.0097205	-0.0078119	-0.0049069	-0.001172	0.00313	0.007662	0.012043	0.015884	0.018825	0.020567	0.02091	0.019765	0.017171	0.013293	0.0084057	0.0028755	-0.0028755	-0.0084057	-0.013293	-0.017171	-0.019765	-0.02091	-0.020567	-0.018825	-0.015884	-0.012043	-0.007662	-0.00313	0.001172	0.0049069	0.0078119	0.0097205	0.010575	0.010425	0.0094211	0.007791	0.0058135	0.0037856	0.0019891
		-0.0068586	-0.0070898	-0.0072888	-0.0074072	-0.0073797	-0.0071332	-0.0065962	-0.0057106	-0.004441	-0.0027835	-0.00077094	0.0015251	0.0039969	0.0065064	0.0088949	0.010996	0.012647	0.013709	0.014074	0.013678	0.012509	0.01061	0.0080769	0.0050535	0.0017198	-0.0017198	-0.0050535	-0.0080769	-0.01061	-0.012509	-0.013678	-0.014074	-0.013709	-0.012647	-0.010996	-0.0088949	-0.0065064	-0.0039969	-0.0015251	0.00077094	0.0027835	0.004441	0.0057106	0.0065962	0.0071332	0.0073797	0.0074072	0.0072888
		-0.012814	-0.012569	-0.011658	-0.010147	-0.0081411	-0.0057759	-0.0032048	-0.00058783	0.001921	0.0041848	0.0060934	0.0075698	0.0085737	0.009101	0.0091813	0.0088709	0.0082452	0.0073895	0.006389	0.0053209	0.0042472	0.0032103	0.0022311	0.0013102	0.00043162	-0.00043162	-0.0013102	-0.0022311	-0.0032103	-0.0042472	-0.0053209	-0.006389	-0.0073895	-0.0082452	-0.0088709	-0.0091813	-0.009101	-0.0085737	-0.0075698	-0.0060934	-0.0041848	-0.001921	0.00058783	0.0032048	0.0057759	0.0081411	0.010147	0.011658
		-0.01768	-0.016971	-0.015009	-0.011973	-0.0081324	-0.0038232	0.00058532	0.0047247	0.0082614	0.010928	0.012545	0.013037	0.012437	0.01088	0.0085844	0.0058306	0.0029291	0.00018884	-0.0021151	-0.0037688	-0.0046405	-0.0046924	-0.0039826	-0.0026571	-0.00093185	0.00093185	0.0026571	0.0039826	0.0046924	0.0046405	0.0037688	0.0021151	-0.00018884	-0.0029291	-0.0058306	-0.0085844	-0.01088	-0.012437	-0.013037	-0.012545	-0.010928	-0.0082614	-0.0047247	-0.00058532	0.0038232	0.0081324	0.011973	0.015009
		-0.021416	-0.020271	-0.017352	-0.012942	-0.0074641	-0.0014394	0.0045635	0.0099842	0.014326	0.017204	0.01838	0.017787	0.015533	0.011888	0.0072548	0.0021289	-0.0029545	-0.0074743	-0.010976	-0.013118	-0.013704	-0.012706	-0.010259	-0.0066555	-0.0023045	0.0023045	0.0066555	0.010259	0.012706	0.013704	0.013118	0.010976	0.0074743	0.0029545	-0.0021289	-0.0072548	-0.011888	-0.015533	-0.017787	-0.01838	-0.017204	-0.014326	-0.0099842	-0.0045635	0.0014394	0.0074641	0.012942	0.017352
		-0.024068	-0.022532	-0.018778	-0.013184	-0.0063068	0.0011662	0.0084904	0.014937	0.019867	0.022794	0.023433	0.02173	0.017864	0.012234	0.0054114	-0.0019105	-0.0089919	-0.015118	-0.019674	-0.022202	-0.022451	-0.020403	-0.016271	-0.010477	-0.0036154	0.0036154	0.010477	0.016271	0.020403	0.022451	0.022202	0.019674	0.015118	0.0089919	0.0019105	-0.0054114	-0.012234	-0.017864	-0.02173	-0.023433	-0.022794	-0.019867	-0.014937	-0.0084904	-0.0011662	0.0063068	0.013184	0.018778
		-0.025752	-0.023883	-0.01944	-0.012878	-0.0048705	0.0037586	0.012117	0.019335	0.024655	0.02751	0.027578	0.02482	0.019482	0.012074	0.0033171	-0.0059254	-0.014737	-0.022236	-0.027669	-0.030483	-0.030381	-0.027355	-0.021685	-0.013914	-0.0047932	0.0047932	0.013914	0.021685	0.027355	0.030381	0.030483	0.027669	0.022236	0.014737	0.0059254	-0.0033171	-0.012074	-0.019482	-0.02482	-0.027578	-0.02751	-0.024655	-0.019335	-0.012117	-0.0037586	0.0048705	0.012878	0.01944
		-0.026625	-0.024494	-0.019525	-0.012232	-0.0033796	0.0061006	0.015202	0.022947	0.028488	0.031195	0.030722	0.027045	0.020467	0.011587	0.0012484	-0.0095495	-0.019748	-0.028335	-0.034445	-0.037451	-0.037019	-0.033154	-0.026191	-0.016771	-0.0057715	0.0057715	0.016771	0.026191	0.033154	0.037019	0.037451	0.034445	0.028335	0.019748	0.0095495	-0.0012484	-0.011587	-0.020467	-0.027045	-0.030722	-0.031195	-0.028488	-0.022947	-0.015202	-0.0061006	0.0033796	0.012232	0.019525
		-0.026858	-0.024545	-0.019223	-0.011449	-0.0020474	0.0079751	0.017534	0.025579	0.031201	0.033731	0.032808	0.02842	0.020912	0.010952	-0.00053434	-0.012448	-0.023631	-0.032978	-0.039547	-0.042658	-0.041955	-0.037451	-0.029522	-0.018878	-0.0064928	0.0064928	0.018878	0.029522	0.037451	0.041955	0.042658	0.039547	0.032978	0.023631	0.012448	0.00053434	-0.010952	-0.020912	-0.02842	-0.032808	-0.033731	-0.031201	-0.025579	-0.017534	-0.0079751	0.0020474	0.011449	0.019223
		-0.026608	-0.0242	-0.018705	-0.010704	-0.0010522	0.0092064	0.018948	0.027084	0.032678	0.03504	0.033806	0.028972	0.020909	0.010322	-0.0018151	-0.01435	-0.026071	-0.035822	-0.042621	-0.04576	-0.044872	-0.039975	-0.031471	-0.020109	-0.0069134	0.0069134	0.020109	0.031471	0.039975	0.044872	0.04576	0.042621	0.035822	0.026071	0.01435	0.0018151	-0.010322	-0.020909	-0.028972	-0.033806	-0.03504	-0.032678	-0.027084	-0.018948	-0.0092064	0.0010522	0.010704	0.018705
		-0.025998	-0.023584	-0.018099	-0.010125	-0.00051778	0.0096777	0.019337	0.027374	0.032852	0.035085	0.033711	0.028734	0.02053	0.0098089	-0.0024456	-0.015076	-0.026863	-0.036647	-0.043443	-0.046539	-0.045571	-0.040559	-0.031911	-0.020382	-0.0070062	0.0070062	0.020382	0.031911	0.040559	0.045571	0.046539	0.043443	0.036647	0.026863	0.015076	0.0024456	-0.0098089	-0.02053	-0.028734	-0.033711	-0.035085	-0.032852	-0.027374	-0.019337	-0.0096777	0.00051778	0.010125	0.018099
[truncated: 2 more columns]

## Sheet: Figure 5
Figure 4b
	Each simulated border cell is a 20x20 matrix
	Example simulated border cell 1 (top left)
		5.2112e-22	4.7563e-22	1.0687e-21	1.5485e-21	3.5602e-21	5.5322e-21	1.1408e-20	1.8952e-20	3.8593e-20	8.2268e-20	1.1795e-19	2.3611e-19	3.007e-19	6.2596e-19	1.0088e-18	2.1752e-18	4.3029e-18	3.6931e-18	1.6568e-18	6.9796e-18
		5.0623e-22	5.8978e-22	9.5291e-22	1.6147e-21	2.7727e-21	5.5454e-21	1.0257e-20	1.9561e-20	3.0493e-20	5.0081e-20	1.0016e-19	2.4691e-19	4.5867e-19	7.2591e-19	1.2494e-18	2.1667e-18	4.8721e-18	9.4563e-18	1.9258e-17	1.0679e-17
		4.0449e-22	5.4428e-22	9.5953e-22	1.575e-21	3.3947e-21	5.5587e-21	9.7938e-21	1.7338e-20	3.1181e-20	5.5798e-20	8.068e-20	2.3844e-19	4.3114e-19	6.4205e-19	1.4112e-18	2.8528e-18	5.2279e-18	1.2516e-17	2.0566e-17	1.6643e-17
		3.5651e-22	4.3179e-22	8.2883e-22	1.3169e-21	3.0837e-21	5.069e-21	8.1527e-21	1.7682e-20	3.1499e-20	6.4375e-20	1.1731e-19	2.2319e-19	3.5914e-19	7.3692e-19	1.6043e-18	2.9714e-18	5.7937e-18	1.1249e-17	2.4828e-17	1.6792e-17
		3.4493e-22	4.3923e-22	7.3785e-22	1.2242e-21	2.8918e-21	4.619e-21	1.1197e-20	1.8846e-20	3.2293e-20	6.1622e-20	1.2578e-19	2.3802e-19	3.9556e-19	8.5381e-19	1.484e-18	2.697e-18	5.7734e-18	1.1682e-17	2.041e-17	1.7401e-17
		3.408e-22	4.6488e-22	7.792e-22	1.3334e-21	2.6867e-21	4.8307e-21	9.3703e-21	1.9429e-20	4.2987e-20	7.1363e-20	1.3129e-19	2.1769e-19	4.3029e-19	8.5042e-19	1.5213e-18	2.9748e-18	5.0415e-18	8.8091e-18	8.8905e-18	1.2035e-17
		3.226e-22	4.3262e-22	8.1395e-22	1.4128e-21	2.8786e-21	4.6057e-21	9.1585e-21	1.8317e-20	3.4834e-20	6.7127e-20	1.2536e-19	2.7359e-19	4.8281e-19	8.5381e-19	1.5856e-18	3.2526e-18	5.8276e-18	1.0083e-17	2.0817e-17	1.4528e-17
		3.1929e-22	4.3841e-22	7.2296e-22	1.3301e-21	2.379e-21	4.6057e-21	9.8997e-21	1.792e-20	3.3352e-20	6.7339e-20	1.2875e-19	2.1515e-19	4.9128e-19	1.0368e-18	1.9245e-18	3.361e-18	7.1286e-18	1.3119e-17	2.1576e-17	1.7564e-17
		3.0544e-22	4.4089e-22	6.6092e-22	1.3847e-21	2.2698e-21	4.6984e-21	9.8732e-21	1.8132e-20	3.4199e-20	6.7339e-20	1.3828e-19	2.4352e-19	5.0314e-19	1.03e-18	1.877e-18	4.0522e-18	8.1857e-18	1.7998e-17	3.9465e-17	2.5587e-17
		2.8982e-22	3.8516e-22	6.8759e-22	1.0563e-21	2.2433e-21	4.1227e-21	8.4207e-21	1.62e-20	2.9593e-20	6.3369e-20	1.0768e-19	2.2912e-19	4.3707e-19	8.7075e-19	1.877e-18	4.2284e-18	8.1044e-18	1.7564e-17	3.6863e-17	2.537e-17
		2.5839e-22	3.1588e-22	5.1802e-22	1.0526e-21	2.0456e-21	4.174e-21	7.4579e-21	1.3645e-20	2.7317e-20	5.6328e-20	9.6032e-20	1.8974e-19	4.07e-19	8.2501e-19	1.6195e-18	3.3475e-18	6.8305e-18	1.4311e-17	2.8189e-17	2.1467e-17
		2.1941e-22	3.073e-22	5.0375e-22	8.7681e-22	1.7106e-21	3.2293e-21	6.1145e-21	1.1647e-20	2.197e-20	4.0552e-20	1.0609e-19	1.6771e-19	3.0493e-19	6.6746e-19	9.419e-19	2.1142e-18	4.8247e-18	7.3726e-18	1.7564e-17	1.3444e-17
		1.8157e-22	2.7669e-22	3.987e-22	6.5182e-22	1.5683e-21	2.6271e-21	4.7116e-21	9.635e-21	1.6094e-20	3.007e-20	5.1245e-20	1.0757e-19	1.6094e-19	2.8121e-19	5.0822e-19	9.0802e-19	1.7347e-18	3.361e-18	-1.4095e-18	1.6263e-18
		1.4352e-22	1.8942e-22	3.2095e-22	5.4594e-22	9.5291e-22	1.7205e-21	3.3087e-21	6.0351e-21	1.26e-20	2.4564e-20	2.7529e-20	7.4539e-20	1.423e-19	4.7434e-20	8.1315e-20	6.0986e-19	-2.9816e-19	-3.8489e-18	-8.8362e-18	-3.8489e-18
		1.3773e-22	1.5799e-22	2.3161e-22	4.5329e-22	8.9336e-22	1.0456e-21	2.9117e-21	6.4057e-21	9.7409e-21	1.4188e-20	1.9482e-20	3.8116e-20	3.2187e-20	7.1151e-20	1.2875e-19	-2.4395e-19	-6.3697e-19	-3.9302e-18	-1.3878e-17	-4.9331e-18
		1.0257e-22	1.9604e-22	1.6709e-22	3.044e-22	4.4999e-22	1.2441e-21	2.0382e-21	2.2235e-21	2.8587e-21	2.2235e-21	1.1223e-20	5.0822e-21	-3.134e-20	-3.5575e-20	8.1315e-20	1.2875e-19	-2.7105e-19	9.7578e-19	5.9089e-18	0
		9.8434e-23	9.2644e-23	1.8198e-22	3.8381e-22	5.9557e-22	2.9117e-22	1.3103e-21	4.6322e-21	7.6762e-21	1.1117e-20	-1.5247e-20	2.0752e-20	-7.6233e-21	7.4539e-20	-1.1689e-19	2.4056e-19	1.0571e-18	1.2197e-18	5.1771e-18	-1.4908e-19
		8.4372e-23	3.0606e-23	1.8363e-22	2.1176e-22	3.7719e-22	4.4999e-22	1.4691e-21	3.6528e-21	1.1647e-21	7.0939e-21	2.6258e-20	-2.5835e-20	5.0822e-21	6.6069e-20	-8.1315e-20	-1.2705e-19	-2.9477e-19	1.152e-19	-2.0871e-18	-2.1006e-19
		9.7607e-23	6.6174e-23	2.7462e-22	-4.9631e-23	9.9262e-23	5.6248e-22	1.072e-21	1.0588e-22	3.9705e-21	9.635e-21	1.3023e-20	3.0917e-20	-2.1599e-20	-3.8116e-20	1.7195e-19	9.3174e-20	4.0658e-20	1.362e-18	1.0076e-17	-2.2294e-18
		9.7607e-23	3.5569e-23	1.4724e-22	4.8969e-22	-2.1838e-22	7.8086e-22	-7.8086e-22	-3.4411e-22	4.7116e-21	1.0164e-20	9.4232e-21	1.4823e-21	7.9621e-20	-9.3174e-21	-1.423e-19	-7.7927e-20	1.0774e-18	-5.9292e-19	-5.5125e-18	4.1572e-18
	Example simulated border cell 2 (top right)
		7.3227e-07	9.6073e-07	1.5895e-06	2.8792e-06	5.3638e-06	1.007e-05	1.8937e-05	3.5608e-05	6.6904e-05	0.00012558	0.00023543	0.0004407	0.00082351	0.0015356	0.002856	0.0052949	0.0097768	0.017956	0.032735	0.025903
		6.5783e-07	8.636e-07	1.43e-06	2.5926e-06	4.8346e-06	9.0864e-06	1.7109e-05	3.2216e-05	6.0634e-05	0.00011403	0.00021428	0.00040221	0.00075407	0.0014117	0.0026387	0.0049226	0.0091641	0.017022	0.031556	0.024521
		5.8517e-07	7.6917e-07	1.2758e-06	2.3172e-06	4.3296e-06	8.1548e-06	1.5393e-05	2.9067e-05	5.4887e-05	0.00010362	0.00019557	0.00036901	0.00069605	0.0013125	0.0024743	0.0046636	0.0087901	0.016574	0.031281	0.02384
		5.1315e-07	6.757e-07	1.1235e-06	2.0458e-06	3.8329e-06	7.2413e-06	1.3715e-05	2.6001e-05	4.9316e-05	9.358e-05	0.00017766	0.00033745	0.00064141	0.0012201	0.0023233	0.0044291	0.0084564	0.016175	0.031007	0.02324
		4.4048e-07	5.8125e-07	9.6926e-07	1.7703e-06	3.3274e-06	6.3085e-06	1.1996e-05	2.2843e-05	4.3544e-05	8.3094e-05	0.00015875	0.0003037	0.00058184	0.0011166	0.0021469	0.0041366	0.0079889	0.015468	0.03003	0.022204
		3.6603e-07	4.8409e-07	8.097e-07	1.4836e-06	2.7978e-06	5.3235e-06	1.0163e-05	1.944e-05	3.7241e-05	7.1457e-05	0.00013735	0.0002645	0.00051044	0.00098729	0.0019143	0.0037216	0.0072552	0.014185	0.027817	0.020349
		2.8899e-07	3.8302e-07	6.425e-07	1.1807e-06	2.2334e-06	4.2639e-06	8.17e-06	1.569e-05	3.0189e-05	5.8206e-05	0.00011246	0.0002178	0.00042285	0.00082313	0.0016068	0.0031458	0.0061774	0.012168	0.024044	0.017447
		2.091e-07	2.7764e-07	4.6685e-07	8.6004e-07	1.631e-06	3.1222e-06	6.0002e-06	1.156e-05	2.2321e-05	4.3199e-05	8.3807e-05	0.00016301	0.00031792	0.00062184	0.0012199	0.0024007	0.0047391	0.0093854	0.018647	0.013451
		1.2665e-07	1.6838e-07	2.8362e-07	5.2341e-07	9.9439e-07	1.9072e-06	3.6729e-06	7.0921e-06	1.3727e-05	2.6635e-05	5.1816e-05	0.00010108	0.00019774	0.00038799	0.00076364	0.0015078	0.0029866	0.0059354	0.011834	0.0085045
		4.2427e-08	5.6445e-08	9.5162e-08	1.7578e-07	3.3426e-07	6.4173e-07	1.2371e-06	2.3916e-06	4.6348e-06	9.0048e-06	1.7542e-05	3.4269e-05	6.7142e-05	0.00013195	0.00026012	0.00051444	0.0010207	0.002032	0.0040585	0.0029111
		-4.2427e-08	-5.6445e-08	-9.5162e-08	-1.7578e-07	-3.3426e-07	-6.4173e-07	-1.2371e-06	-2.3916e-06	-4.6348e-06	-9.0048e-06	-1.7542e-05	-3.4269e-05	-6.7142e-05	-0.00013195	-0.00026012	-0.00051444	-0.0010207	-0.002032	-0.0040585	-0.0029111
		-1.2665e-07	-1.6838e-07	-2.8362e-07	-5.2341e-07	-9.9439e-07	-1.9072e-06	-3.6729e-06	-7.0921e-06	-1.3727e-05	-2.6635e-05	-5.1816e-05	-0.00010108	-0.00019774	-0.00038799	-0.00076364	-0.0015078	-0.0029866	-0.0059354	-0.011834	-0.0085045
		-2.091e-07	-2.7764e-07	-4.6685e-07	-8.6004e-07	-1.631e-06	-3.1222e-06	-6.0002e-06	-1.156e-05	-2.2321e-05	-4.3199e-05	-8.3807e-05	-0.00016301	-0.00031792	-0.00062184	-0.0012199	-0.0024007	-0.0047391	-0.0093854	-0.018647	-0.013451
		-2.8899e-07	-3.8302e-07	-6.425e-07	-1.1807e-06	-2.2334e-06	-4.2639e-06	-8.17e-06	-1.569e-05	-3.0189e-05	-5.8206e-05	-0.00011246	-0.0002178	-0.00042285	-0.00082313	-0.0016068	-0.0031458	-0.0061774	-0.012168	-0.024044	-0.017447
		-3.6603e-07	-4.8409e-07	-8.097e-07	-1.4836e-06	-2.7978e-06	-5.3235e-06	-1.0163e-05	-1.944e-05	-3.7241e-05	-7.1457e-05	-0.00013735	-0.0002645	-0.00051044	-0.00098729	-0.0019143	-0.0037216	-0.0072552	-0.014185	-0.027817	-0.020349
		-4.4048e-07	-5.8125e-07	-9.6926e-07	-1.7703e-06	-3.3274e-06	-6.3085e-06	-1.1996e-05	-2.2843e-05	-4.3544e-05	-8.3094e-05	-0.00015875	-0.0003037	-0.00058184	-0.0011166	-0.0021469	-0.0041366	-0.0079889	-0.015468	-0.03003	-0.022204
		-5.1315e-07	-6.757e-07	-1.1235e-06	-2.0458e-06	-3.8329e-06	-7.2413e-06	-1.3715e-05	-2.6001e-05	-4.9316e-05	-9.358e-05	-0.00017766	-0.00033745	-0.00064141	-0.0012201	-0.0023233	-0.0044291	-0.0084564	-0.016175	-0.031007	-0.02324
		-5.8517e-07	-7.6917e-07	-1.2758e-06	-2.3172e-06	-4.3296e-06	-8.1548e-06	-1.5393e-05	-2.9067e-05	-5.4887e-05	-0.00010362	-0.00019557	-0.00036901	-0.00069605	-0.0013125	-0.0024743	-0.0046636	-0.0087901	-0.016574	-0.031281	-0.02384
		-6.5783e-07	-8.636e-07	-1.43e-06	-2.5926e-06	-4.8346e-06	-9.0864e-06	-1.7109e-05	-3.2216e-05	-6.0634e-05	-0.00011403	-0.00021428	-0.00040221	-0.00075407	-0.0014117	-0.0026387	-0.0049226	-0.0091641	-0.017022	-0.031556	-0.024521
		-7.3227e-07	-9.6073e-07	-1.5895e-06	-2.8792e-06	-5.3638e-06	-1.007e-05	-1.8937e-05	-3.5608e-05	-6.6904e-05	-0.00012558	-0.00023543	-0.0004407	-0.00082351	-0.0015356	-0.002856	-0.0052949	-0.0097768	-0.017956	-0.032735	-0.025903
	Example simulated border cell 3 (bottom right)
		3.3305e-07	4.2962e-07	6.9557e-07	1.2349e-06	2.258e-06	4.1629e-06	7.6879e-06	1.4194e-05	2.6181e-05	4.823e-05	8.8722e-05	0.00016294	0.00029868	0.00054633	0.0009968	0.0018133	0.0032865	0.0059294	0.010632	0.0085526
		3.0653e-07	3.958e-07	6.4166e-07	1.1407e-06	2.0886e-06	3.8562e-06	7.1327e-06	1.3191e-05	2.4378e-05	4.5006e-05	8.2989e-05	0.00015283	0.00028102	0.00051589	0.00094531	0.0017286	0.0031538	0.0057403	0.010425	0.0082722
		2.8744e-07	3.7189e-07	6.0452e-07	1.0775e-06	1.9783e-06	3.6628e-06	6.7957e-06	1.261e-05	2.339e-05	4.3358e-05	8.0313e-05	0.00014865	0.0002749	0.00050792	0.0009376	0.0017292	0.0031866	0.0058685	0.010805	0.0084495
		2.746e-07	3.5627e-07	5.8128e-07	1.04e-06	1.9164e-06	3.5619e-06	6.6359e-06	1.2369e-05	2.3054e-05	4.2962e-05	8.0043e-05	0.00014909	0.00027765	0.00051695	0.00096239	0.0017916	0.0033354	0.0062111	0.011571	0.0089374
		2.6672e-07	3.4718e-07	5.6891e-07	1.0222e-06	1.8915e-06	3.531e-06	6.6086e-06	1.2379e-05	2.3194e-05	4.3468e-05	8.1477e-05	0.00015275	0.00028645	0.00053733	0.0010083	0.0018929	0.0035555	0.0066822	0.012567	0.0096114
		2.6254e-07	3.4288e-07	5.6433e-07	1.0183e-06	1.8922e-06	3.5474e-06	6.6691e-06	1.2551e-05	2.3634e-05	4.4524e-05	8.3919e-05	0.00015825	0.00029858	0.00056367	0.0010648	0.0020127	0.0038071	0.0072066	0.013651	0.010363
		2.6085e-07	3.4172e-07	5.6466e-07	1.0228e-06	1.9077e-06	3.5898e-06	6.7749e-06	1.2802e-05	2.4208e-05	4.5806e-05	8.6729e-05	0.00016432	0.00031155	0.00059111	0.0011223	0.0021326	0.0040554	0.0077176	0.014698	0.011095
		2.606e-07	3.4224e-07	5.6734e-07	1.0308e-06	1.9283e-06	3.6394e-06	6.8894e-06	1.3059e-05	2.4773e-05	4.7032e-05	8.9355e-05	0.00016989	0.00032325	0.00061554	0.001173	0.0022372	0.0042702	0.0081571	0.015594	0.011725
		2.6094e-07	3.4328e-07	5.7034e-07	1.0385e-06	1.9466e-06	3.6813e-06	6.9829e-06	1.3264e-05	2.5216e-05	4.7979e-05	9.1358e-05	0.0001741	0.00033202	0.00063372	0.0012105	0.0023142	0.0044276	0.008478	0.016247	0.012185
		2.6126e-07	3.4401e-07	5.722e-07	1.043e-06	1.957e-06	3.7049e-06	7.0349e-06	1.3376e-05	2.5458e-05	4.8492e-05	9.2438e-05	0.00017635	0.0003367	0.00064338	0.0012304	0.0023549	0.0045107	0.0086472	0.01659	0.012427
		2.6126e-07	3.4401e-07	5.722e-07	1.043e-06	1.957e-06	3.7049e-06	7.0349e-06	1.3376e-05	2.5458e-05	4.8492e-05	9.2438e-05	0.00017635	0.0003367	0.00064338	0.0012304	0.0023549	0.0045107	0.0086472	0.01659	0.012427
		2.6094e-07	3.4328e-07	5.7034e-07	1.0385e-06	1.9466e-06	3.6813e-06	6.9829e-06	1.3264e-05	2.5216e-05	4.7979e-05	9.1358e-05	0.0001741	0.00033202	0.00063372	0.0012105	0.0023142	0.0044276	0.008478	0.016247	0.012185
		2.606e-07	3.4224e-07	5.6734e-07	1.0308e-06	1.9283e-06	3.6394e-06	6.8894e-06	1.3059e-05	2.4773e-05	4.7032e-05	8.9355e-05	0.00016989	0.00032325	0.00061554	0.001173	0.0022372	0.0042702	0.0081571	0.015594	0.011725
		2.6085e-07	3.4172e-07	5.6466e-07	1.0228e-06	1.9077e-06	3.5898e-06	6.7749e-06	1.2802e-05	2.4208e-05	4.5806e-05	8.6729e-05	0.00016432	0.00031155	0.00059111	0.0011223	0.0021326	0.0040554	0.0077176	0.014698	0.011095
		2.6254e-07	3.4288e-07	5.6433e-07	1.0183e-06	1.8922e-06	3.5474e-06	6.6691e-06	1.2551e-05	2.3634e-05	4.4524e-05	8.3919e-05	0.00015825	0.00029858	0.00056367	0.0010648	0.0020127	0.0038071	0.0072066	0.013651	0.010363
		2.6672e-07	3.4718e-07	5.6891e-07	1.0222e-06	1.8915e-06	3.531e-06	6.6086e-06	1.2379e-05	2.3194e-05	4.3468e-05	8.1477e-05	0.00015275	0.00028645	0.00053733	0.0010083	0.0018929	0.0035555	0.0066822	0.012567	0.0096114
		2.746e-07	3.5627e-07	5.8128e-07	1.04e-06	1.9164e-06	3.5619e-06	6.6359e-06	1.2369e-05	2.3054e-05	4.2962e-05	8.0043e-05	0.00014909	0.00027765	0.00051695	0.00096239	0.0017916	0.0033354	0.0062111	0.011571	0.0089374
		2.8744e-07	3.7189e-07	6.0452e-07	1.0775e-06	1.9783e-06	3.6628e-06	6.7957e-06	1.261e-05	2.339e-05	4.3358e-05	8.0313e-05	0.00014865	0.0002749	0.00050792	0.0009376	0.0017292	0.0031866	0.0058685	0.010805	0.0084495
		3.0653e-07	3.958e-07	6.4166e-07	1.1407e-06	2.0886e-06	3.8562e-06	7.1327e-06	1.3191e-05	2.4378e-05	4.5006e-05	8.2989e-05	0.00015283	0.00028102	0.00051589	0.00094531	0.0017286	0.0031538	0.0057403	0.010425	0.0082722
		3.3305e-07	4.2962e-07	6.9557e-07	1.2349e-06	2.258e-06	4.1629e-06	7.6879e-06	1.4194e-05	2.6181e-05	4.823e-05	8.8722e-05	0.00016294	0.00029868	0.00054633	0.0009968	0.0018133	0.0032865	0.0059294	0.010632	0.0085526
	Example simulated border cell 3 (bottom right)
		7.3084e-07	9.4409e-07	1.5312e-06	2.7227e-06	4.9852e-06	9.2014e-06	1.7009e-05	3.1426e-05	5.7988e-05	0.00010682	0.0001964	0.00036024	0.00065893	0.0012013	0.0021813	0.0039414	0.0070781	0.012611	0.022231	0.018216
		6.7132e-07	8.6809e-07	1.4099e-06	2.5108e-06	4.6043e-06	8.513e-06	1.5767e-05	2.9196e-05	5.401e-05	9.979e-05	0.0001841	0.00033905	0.00062316	0.0011426	0.0020894	0.0038084	0.0069153	0.012502	0.022496	0.018033
		6.2683e-07	8.122e-07	1.3228e-06	2.3624e-06	4.3452e-06	8.0604e-06	1.4984e-05	2.7861e-05	5.1787e-05	9.6207e-05	0.00017861	0.00033134	0.00061417	0.0011374	0.0021044	0.0038895	0.0071815	0.013247	0.024419	0.019075
		5.9475e-07	7.7274e-07	1.2632e-06	2.2646e-06	4.1818e-06	7.7904e-06	1.455e-05	2.7198e-05	5.0857e-05	9.5113e-05	0.00017792	0.00033292	0.00062315	0.0011669	0.0021865	0.0040999	0.007695	0.014459	0.027209	0.020793
		5.7234e-07	7.4585e-07	1.2242e-06	2.2036e-06	4.0862e-06	7.6461e-06	1.435e-05	2.6967e-05	5.0722e-05	9.5481e-05	0.0001799	0.00033931	0.00064073	0.0012116	0.0022946	0.0043534	0.0082762	0.015769	0.030119	0.022656
		5.57e-07	7.2788e-07	1.1991e-06	2.1665e-06	4.0321e-06	7.5742e-06	1.4274e-05	2.6944e-05	5.0922e-05	9.6355e-05	0.00018257	0.00034643	0.00065843	0.0012537	0.0023921	0.0045744	0.0087691	0.016855	0.03249	0.024203
		5.4651e-07	7.1574e-07	1.1825e-06	2.1423e-06	3.998e-06	7.5308e-06	1.4233e-05	2.6947e-05	5.1087e-05	9.6986e-05	0.00018439	0.00035113	0.00066983	0.0012802	0.0024521	0.0047075	0.0090598	0.017483	0.033835	0.0251
		5.3924e-07	7.0715e-07	1.1703e-06	2.1235e-06	3.9687e-06	7.4861e-06	1.4168e-05	2.6859e-05	5.0986e-05	9.6911e-05	0.00018445	0.0003516	0.00067128	0.0012839	0.0024602	0.0047239	0.0090908	0.017537	0.033917	0.02518
		5.3418e-07	7.008e-07	1.1603e-06	2.1061e-06	3.9369e-06	7.4264e-06	1.4053e-05	2.6634e-05	5.0535e-05	9.5985e-05	0.00018251	0.00034744	0.00066223	0.0012639	0.0024157	0.0046244	0.0088671	0.017033	0.032784	0.024468
		5.3105e-07	6.9638e-07	1.1522e-06	2.0897e-06	3.9026e-06	7.3534e-06	1.3896e-05	2.6295e-05	4.9795e-05	9.4364e-05	0.00017895	0.00033958	0.00064487	0.0012255	0.0023308	0.0044362	0.0084505	0.016111	0.030743	0.023159
		5.3014e-07	6.944e-07	1.1471e-06	2.0771e-06	3.8721e-06	7.2817e-06	1.373e-05	2.5914e-05	4.8933e-05	9.2425e-05	0.00017461	0.00032992	0.00062344	0.0011781	0.0022261	0.0042055	0.0079427	0.014994	0.02829	0.021573
		5.3224e-07	6.9605e-07	1.1474e-06	2.0731e-06	3.8562e-06	7.2342e-06	1.3605e-05	2.5602e-05	4.8184e-05	9.0676e-05	0.0001706	0.00032085	0.00060313	0.001133	0.0021264	0.0039862	0.0074618	0.013942	0.02599	0.020077
		5.3845e-07	7.0295e-07	1.1561e-06	2.084e-06	3.8674e-06	7.2376e-06	1.3575e-05	2.5474e-05	4.7795e-05	8.9641e-05	0.00016803	0.00031473	0.00058898	0.0011009	0.0020548	0.0038281	0.0071154	0.013187	0.024352	0.019002
		5.5005e-07	7.1689e-07	1.1765e-06	2.1162e-06	3.9188e-06	7.3182e-06	1.3696e-05	2.5641e-05	4.799e-05	8.9774e-05	0.00016783	0.00031347	0.00058492	0.00109	0.0020282	0.0037665	0.0069778	0.012888	0.023712	0.018573
		5.6835e-07	7.3968e-07	1.2116e-06	2.1756e-06	4.0221e-06	7.4989e-06	1.4012e-05	2.6189e-05	4.8938e-05	9.1406e-05	0.00017063	0.00031829	0.00059325	0.0011047	0.0020547	0.0038164	0.0070769	0.013096	0.024171	0.018864
		5.9464e-07	7.7304e-07	1.2645e-06	2.2675e-06	4.1873e-06	7.7985e-06	1.4557e-05	2.7183e-05	5.0755e-05	9.4738e-05	0.00017677	0.0003297	0.00061468	0.0011455	0.0021337	0.003973	0.0073946	0.013758	0.025584	0.019802
		6.3015e-07	8.1856e-07	1.3376e-06	2.3967e-06	4.4227e-06	8.2318e-06	1.5357e-05	2.8667e-05	5.3511e-05	9.9875e-05	0.00018638	0.00034777	0.00064888	0.0012107	0.0022595	0.0042185	0.0078818	0.014744	0.027626	0.021205
		6.7606e-07	8.7777e-07	1.4335e-06	2.5673e-06	4.7356e-06	8.8114e-06	1.6435e-05	3.0675e-05	5.7259e-05	0.00010688	0.00019951	0.00037243	0.00069531	0.0012984	0.0024255	0.0045344	0.0084863	0.015911	0.029919	0.022878
		7.3357e-07	9.5218e-07	1.5546e-06	2.7833e-06	5.133e-06	9.5498e-06	1.7811e-05	3.3243e-05	6.2056e-05	0.00011585	0.00021629	0.00040382	0.00075403	0.0014082	0.0026303	0.0049147	0.0091875	0.01719	0.032222	0.024727
		8.0393e-07	1.0434e-06	1.7032e-06	3.0491e-06	5.623e-06	1.0461e-05	1.951e-05	3.6414e-05	6.7978e-05	0.00012691	0.00023695	0.00044241	0.00082605	0.0015423	0.0028794	0.0053741	0.010024	0.018672	0.034693	0.026883

## Sheet: Figure 7
Figure 7b
		control cost parameter	Probability of choosing A, no training	Probability of choosing A, overtrained
		0.5	0.5	0.083333
		1	0.5	0.089299
		1.5	0.5	0.094493
		2	0.5	0.11456
		2.5	0.5	0.13515
		3	0.5	0.14581
		3.5	0.5	0.16444
		4	0.5	0.19368
Figure 7c
		control cost parameter	Probability of choosing A, no training	Probability of choosing A, overtrained
		0.5	0.99995	0.9995
		1	0.99331	0.9357
		1.5	0.96555	0.74524
		2	0.92414	0.61182
		2.5	0.8808	0.53589
		3	0.84113	0.47473
		3.5	0.80668	0.4509
		4	0.7773	0.45604
Figure 7f
			no training	overtrained
		mean	17.876	16.737
		Standard error	0.10323	0.082962
		Distribution of data
			no training	overtrained
		number of steps	number of simulations	number of simulations
		14	196	269
		15	9	59
		16	268	273
		17	6	51
		18	202	147
		19	12	36
		20	126	86
		21	5	21
		22	96	28
		23	6	6
		24	41	12
		25	3	5
		26	20	2
		27	1	0
		28	6	4
		29	0	1
		30	1	0
		32	2	0
Figure 7i
			no training	overtrained
		mean	17.549	20.384
		Standard error	0.10334	0.11357
		Distribution of data
			no training	overtrained
		number of steps	number of simulations	number of simulations
		14	245	75
		16	268	75
		18	211	188
		19	0	28
		20	140	216
		21	0	48
		22	70	155
		23	0	26
		24	35	82
		25	1	20
		26	13	37
		27	1	11
		28	11	18
		29	1	4
		30	3	8
		31	0	1
		32	0	5
		33	0	1
		35	0	1
		36	1	1

## Sheet: Figure 8
Figure 8a
			Probability of choosing A	Control cost
			0.01	0.63715
			0.02	0.59511
			0.03	0.55841
			0.04	0.5252
			0.05	0.49463
			0.06	0.46618
			0.07	0.43951
			0.08	0.41438
			0.09	0.39061
			0.1	0.36806
			0.11	0.34663
			0.12	0.32622
			0.13	0.30676
			0.14	0.28818
			0.15	0.27044
			0.16	0.25348
			0.17	0.23726
			0.18	0.22175
			0.19	0.20692
			0.2	0.19274
			0.21	0.17919
			0.22	0.16624
			0.23	0.15387
			0.24	0.14207
			0.25	0.13081
			0.26	0.12009
			0.27	0.10989
			0.28	0.10019
			0.29	0.090995
			0.3	0.082283
			0.31	0.074047
			0.32	0.066278
			0.33	0.058969
			0.34	0.052112
			0.35	0.045701
			0.36	0.039729
			0.37	0.034191
			0.38	0.029083
			0.39	0.024399
			0.4	0.020136
			0.41	0.016289
			0.42	0.012855
			0.43	0.0098323
			0.44	0.0072174
			0.45	0.0050084
			0.46	0.0032034
			0.47	0.0018011
			0.48	0.00080021
			0.49	0.00020001
			0.5	0
			0.51	0.00020001
			0.52	0.00080021
			0.53	0.0018011
			0.54	0.0032034
			0.55	0.0050084
			0.56	0.0072174
			0.57	0.0098323
			0.58	0.012855
			0.59	0.016289
			0.6	0.020136
			0.61	0.024399
			0.62	0.029083
			0.63	0.034191
			0.64	0.039729
			0.65	0.045701
			0.66	0.052112
			0.67	0.058969
			0.68	0.066278
			0.69	0.074047
			0.7	0.082283
			0.71	0.090995
			0.72	0.10019
			0.73	0.10989
			0.74	0.12009
			0.75	0.13081
			0.76	0.14207
			0.77	0.15387
			0.78	0.16624
			0.79	0.17919
			0.8	0.19274
			0.81	0.20692
			0.82	0.22175
			0.83	0.23726
			0.84	0.25348
			0.85	0.27044
			0.86	0.28818
			0.87	0.30676
			0.88	0.32622
			0.89	0.34663
			0.9	0.36806
			0.91	0.39061
			0.92	0.41438
			0.93	0.43951
			0.94	0.46618
			0.95	0.49463
			0.96	0.5252
			0.97	0.55841
			0.98	0.59511
			0.99	0.63715
Figure 8b
			Probability of choosing A	Control cost
			0.01	0.181
			0.02	0.15283
			0.03	0.12999
			0.04	0.11065
			0.05	0.093943
			0.06	0.079354
			0.07	0.066545
			0.08	0.055278
			0.09	0.045372
			0.1	0.03669
			0.11	0.029121
			0.12	0.022574
			0.13	0.016975
			0.14	0.012261
			0.15	0.0083786
			0.16	0.0052808
			0.17	0.0029274
			0.18	0.001283
			0.19	0.00031652
			0.2	0
			0.21	0.0003087
			0.22	0.0012203
			0.23	0.0027149
			0.24	0.0047743
			0.25	0.007382
			0.26	0.010523
			0.27	0.014184
			0.28	0.018353
			0.29	0.023017
			0.3	0.028168
			0.31	0.033794
			0.32	0.039888
			0.33	0.046442
			0.34	0.053448
			0.35	0.0609
			0.36	0.068791
			0.37	0.077117
			0.38	0.085871
			0.39	0.09505
			0.4	0.10465
			0.41	0.11467
			0.42	0.1251
			0.43	0.13594
			0.44	0.14718
			0.45	0.15884
			0.46	0.1709
			0.47	0.18336
			0.48	0.19622
			0.49	0.20948
			0.5	0.22314
			0.51	0.23721
			0.52	0.25167
			0.53	0.26653
			0.54	0.2818
			0.55	0.29747
			0.56	0.31354
			0.57	0.33002
			0.58	0.3469
			0.59	0.3642
			0.6	0.38191
			0.61	0.40004
			0.62	0.41858
			0.63	0.43755
			0.64	0.45695
			0.65	0.47679
			0.66	0.49706
			0.67	0.51778
			0.68	0.53895
			0.69	0.56059
			0.7	0.58269
			0.71	0.60526
			0.72	0.62832
			0.73	0.65188
			0.74	0.67594
			0.75	0.70053
			0.76	0.72565
			0.77	0.75131
			0.78	0.77755
			0.79	0.80436
			0.8	0.83178
			0.81	0.85982
			0.82	0.88851
			0.83	0.91788
			0.84	0.94796
			0.85	0.97878
			0.86	1.0104
			0.87	1.0428
			0.88	1.0762
			0.89	1.1104
			0.9	1.1457
			0.91	1.1821
			0.92	1.2198
			0.93	1.2588
			0.94	1.2993
			0.95	1.3416
			0.96	1.386
			0.97	1.4331
			0.98	1.4837
			0.99	1.5396
